# Supplementary material for: Differential open chromatin profile and transcriptomic signature define depot-specific human subcutaneous preadipocytes: primary outcomes
Source: Clin Epigenetics. 2018 Nov 26;10:148. doi: 10.1186/s13148-018-0582-0 (PMC6258289; doi:10.1186/s13148-018-0582-0)
Supplement: Supplementary file 2 — Additional tables with data on RNA-seq and ATAC-seq list of genes. Table S1. Differentially expressed genes between abdominal and GF depot in subject 1, subject 2, and in both. Table S2. List of open chromatin regions in the proximity of the depot-specific genes. (ZIP 231 kb) [file 13148_2018_582_MOESM2_ESM.zip]

Archive with 2 entries (2 files):
- Supplemental Table 1.xlsx
- Supplemental Table 2.xlsx
