# Supplementary material for: Differential open chromatin profile and transcriptomic signature define depot-specific human subcutaneous preadipocytes: primary outcomes
Source: Clin Epigenetics. 2018 Nov 26;10:148. doi: 10.1186/s13148-018-0582-0 (PMC6258289; doi:10.1186/s13148-018-0582-0)
Supplement: Supplementary file 2 — Additional tables with data on RNA-seq and ATAC-seq list of genes. Table S1. Differentially expressed genes between abdominal and GF depot in subject 1, subject 2, and in both. Table S2. List of open chromatin regions in the proximity of the depot-specific genes. (ZIP 231 kb) [file 13148_2018_582_MOESM2_ESM.zip › Supplemental Table 1.xlsx]

## Sheet: RNAseq-2117 genes_subject1
test_id	gene_id	gene	locus	log2(fold_change)	p_value
XLOC_002110	XLOC_002110	CHI3L1	chr1:203148058-203155922	5.17234	0
XLOC_003016	XLOC_003016	ANKRD1	chr10:92671856-92681032	-6.77558	0
XLOC_003144	XLOC_003144	CPXM2	chr10:125505151-125651500	-5.84185	0
XLOC_003927	XLOC_003927	H19,MIR675	chr11:2016405-2019065	7.27735	0
XLOC_004809	XLOC_004809	KRT7	chr12:52626953-52642709	-5.87368	0
XLOC_005343	XLOC_005343	AMIGO2	chr12:47469489-47473734	-6.27511	0
XLOC_008265	XLOC_008265	PPL	chr16:4932507-4987136	5.57812	0
XLOC_012917	XLOC_012917	IL1A	chr2:113531491-113542971	-7.33293	0
XLOC_012918	XLOC_012918	IL1B	chr2:113587336-113594356	-5.70883	0
XLOC_016121	XLOC_016121	IL8	chr4:74606222-74609433	-8.12813	0
XLOC_017465	XLOC_017465	HAPLN1	chr5:82934016-83016896	-7.07198	0
XLOC_018801	XLOC_018801	CTGF	chr6:132269316-132272518	-5.56074	0
XLOC_020100	XLOC_020100	IL6	chr7:22766765-22771621	-7.19733	0
XLOC_020725	XLOC_020725	INHBA	chr7:41728600-41818976	-5.08055	0
XLOC_021839	XLOC_021839	ENPP2	chr8:120569316-120651106	5.32069	0
XLOC_021620	XLOC_021620	SCARA5	chr8:27727398-27850369	5.62857	2.22045e-16
XLOC_001652	XLOC_001652	F3	chr1:94994731-95007413	-4.63303	4.44089e-16
XLOC_003218	XLOC_003218	LSP1	chr11:1874199-1913493	5.73041	4.44089e-16
XLOC_016124	XLOC_016124	CXCL1	chr4:74735108-74737019	-4.83973	4.44089e-16
XLOC_016254	XLOC_016254	PCDH10	chr4:134070469-134112732	-9.13528	4.44089e-16
XLOC_013479	XLOC_013479	WISP2	chr20:43343884-43356452	4.69943	3.77476e-15
XLOC_013767	XLOC_013767	TGM2	chr20:36756863-36793700	-5.58774	5.32907e-15
XLOC_001668	XLOC_001668	COL11A1	chr1:103342022-103574052	-5.13685	6.88338e-15
XLOC_014859	XLOC_014859	CLEC3B	chr3:45067758-45077563	5.67099	8.21565e-15
XLOC_016935	XLOC_016935	RGNEF	chr5:72921982-73237818	-6.44886	1.59872e-14
XLOC_022109	XLOC_022109	C9orf47,S1PR3	chr9:91605777-91619925	4.55445	1.82077e-14
XLOC_005608	XLOC_005608	NUAK1	chr12:106457124-106533811	-4.13427	2.10942e-14
XLOC_001820	XLOC_001820	FLG	chr1:152274650-152297679	-4.33135	2.30926e-14
XLOC_002417	XLOC_002417	PPYR1	chr10:47083533-47088320	-5.50928	3.66374e-14
XLOC_005227	XLOC_005227	CLEC2B	chr12:10004967-10022458	5.72241	3.79696e-14
XLOC_003280	XLOC_003280	OLFML1	chr11:7506599-7532606	5.15296	4.13003e-14
XLOC_010026	XLOC_010026	SLC14A1	chr18:43304091-43332485	5.06207	5.15143e-14
XLOC_001041	XLOC_001041	CENPF	chr1:214776531-214837914	3.98009	8.99281e-14
XLOC_002078	XLOC_002078	ASPM	chr1:197053256-197115824	4.34439	1.11466e-13
XLOC_010102	XLOC_010102	COLEC12	chr18:319354-500729	3.87679	1.5743e-13
XLOC_009521	XLOC_009521	TOP2A	chr17:38544772-38574202	3.7881	1.70752e-13
XLOC_017486	XLOC_017486	PCSK1	chr5:95726039-95768985	5.00021	2.07612e-13
XLOC_017691	XLOC_017691	STC2	chr5:172741725-172756506	-3.80468	2.21823e-13
XLOC_020496	XLOC_020496	LOC100507421	chr7:140774031-141180179	-5.56658	2.4114e-13
XLOC_011188	XLOC_011188	C3	chr19:6677845-6720662	-3.66866	6.83675e-13
XLOC_016044	XLOC_016044	LIMCH1	chr4:41362803-41702061	-4.84941	7.52287e-13
XLOC_017357	XLOC_017357	GDNF	chr5:37812778-37839782	-5.3365	7.79821e-13
XLOC_021401	XLOC_021401	BAALC	chr8:104145190-104242533	4.16109	1.34293e-12
XLOC_001486	XLOC_001486	SLC2A1	chr1:43391045-43449029	-3.78676	1.5723e-12
XLOC_010531	XLOC_010531	GDF15	chr19:18496967-18499986	-4.06659	2.79554e-12
XLOC_020405	XLOC_020405	LRRN3	chr7:110303105-111202573	-5.25547	4.68403e-12
XLOC_016676	XLOC_016676	PCDH18	chr4:138440073-138453629	3.53111	4.91696e-12
XLOC_023696	XLOC_023696	IL13RA2	chrX:114238537-114252207	3.68523	9.35363e-12
XLOC_001681	XLOC_001681	SORT1	chr1:109852187-109940563	-4.88266	1.04543e-11
XLOC_008837	XLOC_008837	CCL2	chr17:32582295-32584220	-3.44033	1.15736e-11
XLOC_005219	XLOC_005219	A2M	chr12:9217772-9268558	4.61143	1.47846e-11
XLOC_018471	XLOC_018471	IER3	chr6:30710975-30712327	-3.45228	1.56559e-11
XLOC_000246	XLOC_000246	TINAGL1	chr1:32042085-32053287	-4.48368	1.80211e-11
XLOC_020152	XLOC_020152	ANLN	chr7:36363758-36493400	3.67398	2.19613e-11
XLOC_006261	XLOC_006261	DACT1	chr14:59100785-59115038	-3.44736	2.2734e-11
XLOC_010407	XLOC_010407	ICAM1	chr19:10381516-10397291	-3.76957	2.70968e-11
XLOC_017434	XLOC_017434	ENC1	chr5:73923230-73937249	-4.04979	3.04496e-11
XLOC_018402	XLOC_018402	HIST1H3B	chr6:26031816-26032288	3.97737	3.84641e-11
XLOC_021838	XLOC_021838	TNFRSF11B	chr8:119935795-119964383	-3.36096	4.00571e-11
XLOC_015885	XLOC_015885	LRRC15	chr3:194075975-194090472	-4.44221	5.0989e-11
XLOC_020719	XLOC_020719	SFRP4	chr7:37945534-37956525	-3.3318	5.14135e-11
XLOC_009506	XLOC_009506	PLXDC1	chr17:37213271-37307902	4.63183	6.88418e-11
XLOC_020756	XLOC_020756	TNS3	chr7:47314751-47621742	-4.06402	7.00289e-11
XLOC_018429	XLOC_018429	HIST1H1B	chr6:27834569-27835359	3.57656	7.09832e-11
XLOC_015765	XLOC_015765	TM4SF1	chr3:149086804-149095568	4.27518	7.91256e-11
XLOC_023283	XLOC_023283	XPNPEP2	chrX:128872945-128903525	6.24806	8.73535e-11
XLOC_003019	XLOC_003019	PPP1R3C	chr10:93388196-93392858	-3.75078	9.22606e-11
XLOC_018734	XLOC_018734	SIM1	chr6:100836749-100911551	4.5154	1.00655e-10
XLOC_010262	XLOC_010262	FSTL3	chr19:676388-683392	-3.66371	1.03157e-10
XLOC_004568	XLOC_004568	CDON	chr11:125826712-125933187	4.51307	1.18058e-10
XLOC_013630	XLOC_013630	CPXM1	chr20:2774714-2781292	6.41971	1.18933e-10
XLOC_017202	XLOC_017202	HMMR	chr5:162887516-162918953	4.39553	1.34041e-10
XLOC_006700	XLOC_006700	DLGAP5	chr14:55614833-55658396	4.20421	1.45737e-10
XLOC_016620	XLOC_016620	CENPE	chr4:104026962-104119566	3.74767	1.48988e-10
XLOC_006091	XLOC_006091	NALCN	chr13:101706129-102068813	-4.22114	1.92673e-10
XLOC_009936	XLOC_009936	NDC80	chr18:2571509-2616634	4.31435	2.58616e-10
XLOC_011956	XLOC_011956	VIT	chr2:36923832-37041937	7.21777	2.60886e-10
XLOC_017801	XLOC_017801	CAP2	chr6:17393735-17558023	-4.14242	2.65682e-10
XLOC_002087	XLOC_002087	KIF14	chr1:200520624-200589862	4.17537	2.83841e-10
XLOC_012902	XLOC_012902	MALL	chr2:110841446-110874143	4.22472	4.16627e-10
XLOC_021434	XLOC_021434	FER1L6	chr8:124864226-125132302	4.47995	5.42114e-10
XLOC_007022	XLOC_007022	CASC5	chr15:40886446-40954881	4.20959	5.6518e-10
XLOC_011234	XLOC_011234	OLFM2	chr19:9964393-10047070	5.99847	6.1139e-10
XLOC_018158	XLOC_018158	AIM1	chr6:106959729-107018334	3.87778	6.46177e-10
XLOC_015054	XLOC_015054	GAP43	chr3:115342150-115440334	5.0051	6.56962e-10
XLOC_014551	XLOC_014551	LIF	chr22:30636441-30642796	-3.80921	6.59129e-10
XLOC_004796	XLOC_004796	METTL7A	chr12:51318533-51326300	4.07952	7.07888e-10
XLOC_006018	XLOC_006018	HTR2A	chr13:47405676-47471211	-4.44909	7.13206e-10
XLOC_016240	XLOC_016240	FGF2	chr4:123747862-123844159	-3.71162	1.21484e-09
XLOC_000349	XLOC_000349	KIF2C	chr1:45205489-45233438	4.03861	1.22063e-09
XLOC_020462	XLOC_020462	CPA4	chr7:129932973-129964020	-4.22551	1.2211e-09
XLOC_013073	XLOC_013073	PDE1A	chr2:183007182-183387465	4.53782	1.51924e-09
XLOC_001900	XLOC_001900	IQGAP3	chr1:156495196-156542396	4.07532	1.71404e-09
XLOC_018426	XLOC_018426	HIST1H2AJ	chr6:27782079-27782518	4.01982	2.03699e-09
XLOC_000158	XLOC_000158	ALPL	chr1:21835857-21904905	4.69836	2.26169e-09
XLOC_002569	XLOC_002569	KIF11	chr10:94352824-94415152	3.51884	2.28033e-09
XLOC_021610	XLOC_021610	EBF2	chr8:25699245-25902640	3.55488	2.41425e-09
XLOC_004058	XLOC_004058	SAA2,SAA2-SAA4,SAA4	chr11:18252901-18270221	-9.50696	2.79399e-09
XLOC_016743	XLOC_016743	MFAP3L	chr4:170907747-170947429	-3.28879	3.34378e-09
XLOC_020597	XLOC_020597	ADAP1	chr7:937536-994289	-4.59697	3.75103e-09
XLOC_015625	XLOC_015625	MYH15	chr3:108099215-108248169	4.53206	4.20459e-09
XLOC_016908	XLOC_016908	CCNB1	chr5:68462836-68474070	3.24368	5.65227e-09
XLOC_009667	XLOC_009667	HOXB9	chr17:46698518-46703835	-5.1037	6.28216e-09
XLOC_020612	XLOC_020612	CARD11	chr7:2945709-3083509	-4.96394	6.53239e-09
XLOC_005434	XLOC_005434	HOTAIR	chr12:54356095-54362515	5.13464	6.78178e-09
XLOC_004999	XLOC_004999	GAS2L3	chr12:100967488-101018685	4.37121	6.8024e-09
XLOC_007014	XLOC_007014	BUB1B,PAK6	chr15:40453209-40569688	3.89149	7.50267e-09
XLOC_010071	XLOC_010071	SERPINB2	chr18:61554938-61571124	-3.23616	7.52332e-09
XLOC_006107	XLOC_006107	COL4A1	chr13:110801309-110959496	-2.83673	8.02345e-09
XLOC_018290	XLOC_018290	MYCT1	chr6:153019029-153045715	-4.12233	8.44162e-09
XLOC_017466	XLOC_017466	EDIL3	chr5:83238125-83680611	-2.95404	8.94559e-09
XLOC_015796	XLOC_015796	SHOX2	chr3:157813799-157823952	5.20013	1.00192e-08
XLOC_009202	XLOC_009202	SLC16A3	chr17:80186281-80197375	-2.94869	1.12461e-08
XLOC_022200	XLOC_022200	RGS3	chr9:116207010-116360018	-3.36149	1.20562e-08
XLOC_015829	XLOC_015829	TNFSF10	chr3:172223297-172241297	4.18485	1.24708e-08
XLOC_018404	XLOC_018404	HIST1H2BB	chr6:26043454-26043885	3.92036	1.25331e-08
XLOC_001591	XLOC_001591	DEPDC1	chr1:68939834-68962799	3.88096	1.30389e-08
XLOC_021619	XLOC_021619	PBK	chr8:27667137-27695349	3.84469	1.33641e-08
XLOC_014117	XLOC_014117	CLDN14	chr21:37832919-37948867	-7.44115	1.48154e-08
XLOC_021224	XLOC_021224	CDCA2	chr8:25316512-25365425	3.69644	1.57245e-08
XLOC_018414	XLOC_018414	HIST1H3G	chr6:26271145-26271612	3.67973	1.64575e-08
XLOC_021606	XLOC_021606	STC1	chr8:23699433-23712320	-3.11697	1.67993e-08
XLOC_002450	XLOC_002450	CDK1	chr10:62538088-62554610	3.59324	1.84522e-08
XLOC_016446	XLOC_016446	LGI2	chr4:25000470-25032414	3.99211	1.912e-08
XLOC_013390	XLOC_013390	TPX2	chr20:30326903-30389603	3.11917	1.95614e-08
XLOC_018247	XLOC_018247	TNFAIP3	chr6:138188580-138204449	-3.03859	2.10157e-08
XLOC_002561	XLOC_002561	KIF20B	chr10:91461366-91534700	3.36605	2.36948e-08
XLOC_021793	XLOC_021793	GDF6	chr8:97154557-97173020	-3.75129	2.49281e-08
XLOC_018662	XLOC_018662	COL21A1	chr6:55921387-56112378	4.97057	2.49703e-08
XLOC_021232	XLOC_021232	ESCO2	chr8:27632057-27662424	4.11204	3.00152e-08
XLOC_018306	XLOC_018306	FNDC1	chr6:159590428-159693140	-3.82881	3.11735e-08
XLOC_007045	XLOC_007045	STARD9	chr15:42867856-43013196	4.50163	3.75514e-08
XLOC_004360	XLOC_004360	P4HA3	chr11:73977701-74022699	-3.28825	3.82892e-08
XLOC_015330	XLOC_015330	OXTR	chr3:8792094-8811300	-2.77214	4.17697e-08
XLOC_011235	XLOC_011235	COL5A3	chr19:10070236-10121147	2.71983	4.24242e-08
XLOC_012472	XLOC_012472	DES	chr2:220283098-220291461	4.57755	4.31039e-08
XLOC_002925	XLOC_002925	TMEM26	chr10:63166400-63213208	7.89637	4.3691e-08
XLOC_012909	XLOC_012909	BUB1	chr2:111395408-111435684	3.51179	4.3857e-08
XLOC_017860	XLOC_017860	HIST1H2AI	chr6:27775976-27776445	3.45635	4.51724e-08
XLOC_012008	XLOC_012008	CCDC85A	chr2:56411257-56613309	-3.54173	4.85402e-08
XLOC_012128	XLOC_012128	NCAPH	chr2:97001483-97041274	4.10416	4.98835e-08
XLOC_015972	XLOC_015972	HTRA3	chr4:8271488-8308838	3.35434	4.99482e-08
XLOC_009167	XLOC_009167	BIRC5	chr17:76210276-76221716	4.17798	4.99895e-08
XLOC_018116	XLOC_018116	TTK	chr6:80714321-80752244	4.25775	5.02628e-08
XLOC_016297	XLOC_016297	GUCY1B3	chr4:156680125-156728783	4.04408	5.30763e-08
XLOC_012705	XLOC_012705	SIX2	chr2:45232323-45236542	3.8833	5.6941e-08
XLOC_000483	XLOC_000483	CYR61	chr1:86046443-86049648	-2.70947	5.75332e-08
XLOC_007106	XLOC_007106	CCNB2	chr15:59397283-59417244	3.63001	5.79177e-08
XLOC_005554	XLOC_005554	LOC728084	chr12:89404902-89413469	4.87375	5.80578e-08
XLOC_005671	XLOC_005671	CIT	chr12:120123594-120315095	3.69342	5.82762e-08
XLOC_000334	XLOC_000334	CDC20	chr1:43824625-43828873	3.67241	6.25355e-08
XLOC_002308	XLOC_002308	AKR1C3	chr10:5090957-5149878	3.00063	6.62409e-08
XLOC_013461	XLOC_013461	FAM83D	chr20:37554954-37581703	3.78605	6.6838e-08
XLOC_000660	XLOC_000660	HIST2H3C	chr1:149824180-149824687	3.60456	6.93401e-08
XLOC_022189	XLOC_022189	UGCG	chr9:114659205-114695433	-2.75495	7.15779e-08
XLOC_003025	XLOC_003025	RBP4	chr10:95351592-95360993	-5.19216	7.31922e-08
XLOC_023133	XLOC_023133	KIF4A	chrX:69509878-69640774	3.79832	8.26859e-08
XLOC_017826	XLOC_017826	HIST1H3C	chr6:26045638-26046097	3.30506	8.54869e-08
XLOC_011642	XLOC_011642	PLEKHA4	chr19:49340353-49371884	3.01668	9.13787e-08
XLOC_009845	XLOC_009845	TK1	chr17:76170159-76183285	3.43555	9.74236e-08
XLOC_007033	XLOC_007033	NUSAP1	chr15:41624891-41673248	4.57639	1.00443e-07
XLOC_020643	XLOC_020643	MEOX2	chr7:15650836-15726308	7.68219	1.07163e-07
XLOC_016872	XLOC_016872	ITGA2	chr5:52285155-52390609	-2.6037	1.15316e-07
XLOC_021334	XLOC_021334	RDH10	chr8:74206836-74237520	-2.61157	1.15652e-07
XLOC_009165	XLOC_009165	SYNGR2	chr17:76164670-76169009	-5.4615	1.23003e-07
XLOC_017137	XLOC_017137	KCTD16	chr5:143550436-143856944	-3.58724	1.26105e-07
XLOC_013387	XLOC_013387	ID1	chr20:30193085-30194317	3.53461	1.30243e-07
XLOC_017800	XLOC_017800	RBM24	chr6:17281808-17294099	-4.20814	1.3145e-07
XLOC_002574	XLOC_002574	CEP55	chr10:95256368-95288849	3.21686	1.33013e-07
XLOC_011906	XLOC_011906	CENPA	chr2:27008881-27017455	4.82169	1.38859e-07
XLOC_022466	XLOC_022466	B4GALT1	chr9:33110638-33167356	-2.64421	1.40407e-07
XLOC_020866	XLOC_020866	TFPI2	chr7:93515744-93520065	-2.64164	1.4361e-07
XLOC_018372	XLOC_018372	NEDD9	chr6:11183530-11382581	-5.98254	1.50427e-07
XLOC_012878	XLOC_012878	LONRF2	chr2:100889752-100939195	4.0561	1.69371e-07
XLOC_000688	XLOC_000688	TUFT1	chr1:151512780-151556059	-3.15258	1.77376e-07
XLOC_017797	XLOC_017797	MYLIP	chr6:16129316-16148478	3.96789	1.93549e-07
XLOC_005889	XLOC_005889	ITGBL1	chr13:102104965-102368794	-3.03896	1.94468e-07
XLOC_020842	XLOC_020842	SEMA3A	chr7:83587658-83824217	3.01242	2.1779e-07
XLOC_007647	XLOC_007647	PRC1	chr15:91509267-91537804	3.4594	2.33178e-07
XLOC_008413	XLOC_008413	SHCBP1	chr16:46614467-46655311	3.31197	2.35032e-07
XLOC_021391	XLOC_021391	OSR2	chr8:99956630-99964326	3.77063	2.505e-07
XLOC_009051	XLOC_009051	PRR11	chr17:57232859-57284070	3.16512	2.58751e-07
XLOC_014111	XLOC_014111	RCAN1	chr21:35888783-35987382	-2.86658	2.65624e-07
XLOC_015384	XLOC_015384	THRB	chr3:24158644-24541502	4.14631	2.71177e-07
XLOC_017861	XLOC_017861	HIST1H3H	chr6:27777841-27778314	3.19287	2.80855e-07
XLOC_010153	XLOC_010153	CDH2	chr18:25530929-25757445	-2.90805	3.10776e-07
XLOC_002233	XLOC_002233	SIPA1L2	chr1:232533711-232651243	4.02502	3.17548e-07
XLOC_006213	XLOC_006213	SSTR1	chr14:38677203-38682268	-3.39058	3.18761e-07
XLOC_022074	XLOC_022074	MAMDC2	chr9:72658496-72873790	-4.04446	3.21324e-07
XLOC_006780	XLOC_006780	TGFB3	chr14:76424441-76448092	3.24991	3.34623e-07
XLOC_018814	XLOC_018814	SGK1	chr6:134490383-134639196	-2.72434	3.38434e-07
XLOC_022446	XLOC_022446	CDKN2B	chr9:21994789-22121093	-3.16341	3.62956e-07
XLOC_021222	XLOC_021222	NEFM	chr8:24771273-24776606	3.7633	3.72879e-07
XLOC_002307	XLOC_002307	AKR1C1	chr10:5005453-5020158	2.54902	3.82363e-07
XLOC_003882	XLOC_003882	ADAMTS15	chr11:130318868-130346539	3.12798	3.86748e-07
XLOC_015756	XLOC_015756	PLOD2	chr3:145787227-145879282	-3.51727	4.2292e-07
XLOC_016538	XLOC_016538	CXCL3	chr4:74902311-74904490	-3.65148	4.59445e-07
XLOC_018411	XLOC_018411	HIST1H1D	chr6:26234439-26235216	3.20187	4.59666e-07
XLOC_000336	XLOC_000336	PTPRF	chr1:43996546-44089343	-2.47272	4.6317e-07
XLOC_020680	XLOC_020680	HOXA5	chr7:27179982-27196296	-5.56847	4.64234e-07
XLOC_002158	XLOC_002158	NEK2	chr1:211831598-211848972	3.79827	4.95899e-07
XLOC_000840	XLOC_000840	NUF2	chr1:163291722-163325553	3.89055	5.08173e-07
XLOC_015799	XLOC_015799	IFT80	chr3:159974773-160117320	2.66421	5.0904e-07
XLOC_003901	XLOC_003901	MIR210HG	chr11:565656-568457	-4.04183	5.17157e-07
XLOC_018626	XLOC_018626	RCAN2	chr6:46188466-46459804	3.63273	5.42982e-07
XLOC_018351	XLOC_018351	PXDC1	chr6:3722835-3752246	-2.44064	5.56715e-07
XLOC_003161	XLOC_003161	MKI67	chr10:129894924-129924468	3.7174	5.83193e-07
XLOC_013501	XLOC_013501	MMP9	chr20:44637546-44645200	5.50222	5.95839e-07
XLOC_000050	XLOC_000050	AJAP1	chr1:4715104-4843851	5.55413	6.03641e-07
XLOC_018315	XLOC_018315	SLC22A3	chr6:160769424-160876014	-3.20123	6.13179e-07
XLOC_011857	XLOC_011857	RNF144A	chr2:7052406-7184309	4.38093	6.70283e-07
XLOC_013061	XLOC_013061	PDE11A	chr2:178487976-178973066	-4.67165	6.77919e-07
XLOC_015547	XLOC_015547	WNT5A	chr3:55499742-55521670	-2.52815	7.05332e-07
XLOC_012681	XLOC_012681	CDC42EP3	chr2:37870742-37899326	-2.41582	7.13008e-07
XLOC_020091	XLOC_020091	TSPAN13	chr7:16793350-16824161	-4.20582	7.46968e-07
XLOC_017851	XLOC_017851	HIST1H2AG	chr6:27100816-27101314	2.87265	7.4723e-07
XLOC_021600	XLOC_021600	TNFRSF10D	chr8:22993103-23021540	-2.39236	8.70196e-07
XLOC_000291	XLOC_000291	CDCA8	chr1:38158158-38175391	3.49392	8.89459e-07
XLOC_013887	XLOC_013887	STMN3	chr20:62271060-62284780	2.69377	9.11741e-07
XLOC_003189	XLOC_003189	IFITM1	chr11:313990-315272	2.67703	9.3551e-07
XLOC_021649	XLOC_021649	STAR	chr8:38000217-38008600	4.66151	9.44267e-07
XLOC_006996	XLOC_006996	GREM1	chr15:33010204-33026870	-4.0712	9.46608e-07
XLOC_017865	XLOC_017865	HIST1H2AL	chr6:27833106-27833576	3.28613	9.4886e-07
XLOC_005349	XLOC_005349	VDR	chr12:48235319-48298814	-2.61407	1.04199e-06
XLOC_013015	XLOC_013015	COBLL1	chr2:165541257-165697928	-2.83078	1.08406e-06
XLOC_007860	XLOC_007860	PLK1	chr16:23690200-23724821	3.36725	1.13477e-06
XLOC_021824	XLOC_021824	ANGPT1	chr8:108261709-108510254	-2.78704	1.20738e-06
XLOC_014855	XLOC_014855	KIF15	chr3:44803208-44894748	3.37308	1.25957e-06
XLOC_006001	XLOC_006001	EPSTI1	chr13:43462121-43566377	3.0471	1.26996e-06
XLOC_016231	XLOC_016231	SYNPO2	chr4:119809995-119982402	-2.66652	1.27382e-06
XLOC_003500	XLOC_003500	TMEM132A	chr11:60691912-60719257	-2.97293	1.27588e-06
XLOC_016332	XLOC_016332	NEIL3	chr4:178230990-178284092	3.92408	1.2868e-06
XLOC_017825	XLOC_017825	HIST1H4A	chr6:26021906-26022278	3.32316	1.33068e-06
XLOC_001359	XLOC_001359	STMN1	chr1:26210676-26233368	2.49089	1.34142e-06
XLOC_017575	XLOC_017575	CDC25C	chr5:137620958-137667516	5.19557	1.38899e-06
XLOC_005383	XLOC_005383	RACGAP1	chr12:50382944-50419307	2.6456	1.45607e-06
XLOC_012557	XLOC_012557	SNED1	chr2:241938254-242041747	2.82398	1.54408e-06
XLOC_009629	XLOC_009629	KIF18B	chr17:43003447-43025082	4.83452	1.54696e-06
XLOC_009938	XLOC_009938	EMILIN2	chr18:2847027-2914090	2.70412	1.54935e-06
XLOC_016006	XLOC_016006	NCAPG	chr4:17812524-18023483	3.5442	1.57185e-06
XLOC_015665	XLOC_015665	POLQ	chr3:121150272-121264853	3.50964	1.57443e-06
XLOC_002488	XLOC_002488	DDIT4	chr10:74033676-74035797	-2.31642	1.61433e-06
XLOC_015042	XLOC_015042	CD200	chr3:112051915-112081658	-2.6908	1.61961e-06
XLOC_022241	XLOC_022241	OLFML2A	chr9:127539436-127577159	3.20871	1.68903e-06
XLOC_002923	XLOC_002923	ANK3	chr10:61786055-62493284	3.20801	1.71219e-06
XLOC_017341	XLOC_017341	ADAMTS12	chr5:33527286-33892124	-2.30899	1.80075e-06
XLOC_023689	XLOC_023689	CHRDL1	chrX:109917083-110039286	3.92746	1.81357e-06
XLOC_009421	XLOC_009421	SPAG5	chr17:26904582-26926056	3.02978	1.86353e-06
XLOC_016540	XLOC_016540	CXCL2	chr4:74962753-74964997	-3.54706	1.9061e-06
XLOC_010303	XLOC_010303	GADD45B	chr19:2476122-2478257	-2.57303	1.91995e-06
XLOC_005932	XLOC_005932	GJB2	chr13:20761603-20767114	3.34885	1.99101e-06
XLOC_000243	XLOC_000243	SERINC2	chr1:31882411-31907527	-3.3142	2.03135e-06
XLOC_002013	XLOC_002013	TNFSF4	chr1:173152869-173176471	-2.75196	2.05071e-06
XLOC_014686	XLOC_014686	CELSR1	chr22:46756730-46933067	-3.08656	2.11064e-06
XLOC_001640	XLOC_001640	TGFBR3	chr1:92145899-92371559	2.34375	2.1529e-06
XLOC_017974	XLOC_017974	KIFC1	chr6:33359312-33377699	3.24028	2.16645e-06
XLOC_010036	XLOC_010036	SKA1	chr18:47901391-47920538	3.75078	2.4111e-06
XLOC_007030	XLOC_007030	CHAC1	chr15:41245635-41248717	-2.96549	2.42573e-06
XLOC_016506	XLOC_016506	EPHA5	chr4:66185280-66535653	3.91866	2.43615e-06
XLOC_021426	XLOC_021426	COL14A1	chr8:121137351-121384273	2.28858	2.43798e-06
XLOC_006201	XLOC_006201	AKAP6	chr14:32798478-33302268	5.26875	2.47752e-06
XLOC_012484	XLOC_012484	KCNE4	chr2:223916861-223920355	-3.05022	2.51921e-06
XLOC_021230	XLOC_021230	SCARA3	chr8:27491576-27534286	2.72207	2.58683e-06
XLOC_013851	XLOC_013851	PMEPA1	chr20:56223447-56286592	-3.37004	2.92721e-06
XLOC_015755	XLOC_015755	SLC9A9	chr3:142984063-143567373	3.25911	2.97606e-06
XLOC_020151	XLOC_020151	EEPD1	chr7:36192835-36341152	3.91896	3.01839e-06
XLOC_001631	XLOC_001631	GBP2	chr1:89573309-89591799	2.72698	3.04261e-06
XLOC_013019	XLOC_013019	GALNT3	chr2:166604312-166650803	-5.4314	3.05226e-06
XLOC_006120	XLOC_006120	GAS6	chr13:114523521-114567046	-2.77405	3.17478e-06
XLOC_017839	XLOC_017839	HIST1H2BI	chr6:26273203-26273640	2.87858	3.24875e-06
XLOC_008839	XLOC_008839	CCL11	chr17:32612686-32615199	-5.43084	3.28156e-06
XLOC_023659	XLOC_023659	BEX1	chrX:102317580-102319168	-4.86903	3.31699e-06
XLOC_003322	XLOC_003322	SAA1	chr11:18287807-18291523	-6.09814	3.46318e-06
XLOC_018882	XLOC_018882	SOD2	chr6:160100148-160114353	-3.088	3.47134e-06
XLOC_009170	XLOC_009170	C1QTNF1	chr17:77015290-77045870	-2.48453	3.52824e-06
XLOC_007491	XLOC_007491	KIAA0101	chr15:64657210-64673702	3.3941	3.72249e-06
XLOC_005575	XLOC_005575	NTN4	chr12:96051582-96184536	-2.29251	3.79635e-06
XLOC_014259	XLOC_014259	SUSD2	chr22:24577443-24585074	3.14879	3.95325e-06
XLOC_009329	XLOC_009329	AURKB	chr17:8108048-8113883	3.58411	4.27191e-06
XLOC_017333	XLOC_017333	CDH10	chr5:24487208-24645085	-3.35209	4.37325e-06
XLOC_005005	XLOC_005005	DRAM1	chr12:102271104-102317401	-2.24978	4.46865e-06
XLOC_017862	XLOC_017862	HIST1H2BM	chr6:27782821-27783267	3.17157	4.64094e-06
XLOC_022102	XLOC_022102	CTSL1	chr9:90340973-90346384	2.64927	4.71242e-06
XLOC_004081	XLOC_004081	BDNF	chr11:27528398-27743605	-2.95619	4.78715e-06
XLOC_015678	XLOC_015678	MYLK	chr3:123304402-123603149	-2.54424	5.04623e-06
XLOC_008548	XLOC_008548	MAF	chr16:79627744-79634622	6.64969	5.56333e-06
XLOC_008577	XLOC_008577	SLC7A5	chr16:87863628-87903100	-2.19637	5.56766e-06
XLOC_011442	XLOC_011442	COX7A1	chr19:36641823-36643771	-2.57913	5.64105e-06
XLOC_017853	XLOC_017853	HIST1H2AH	chr6:27114907-27115346	2.80956	5.73075e-06
XLOC_018432	XLOC_018432	HIST1H3J	chr6:27858092-27858570	3.14472	5.9402e-06
XLOC_021455	XLOC_021455	WISP1	chr8:134203281-134243932	-2.47065	6.0148e-06
XLOC_020048	XLOC_020048	MAFK	chr7:1570367-1596066	-2.35874	6.14549e-06
XLOC_016249	XLOC_016249	PLK4	chr4:128802015-128820377	3.27567	6.25146e-06
XLOC_015602	XLOC_015602	PROS1	chr3:93591880-93692934	2.23488	6.27595e-06
XLOC_013283	XLOC_013283	TRIB3	chr20:361307-378203	-2.2252	6.38832e-06
XLOC_020465	XLOC_020465	MEST	chr7:130126015-130371406	-2.70783	6.50383e-06
XLOC_011307	XLOC_011307	ASF1B	chr19:14230320-14247440	3.29071	6.53935e-06
XLOC_011983	XLOC_011983	EPAS1	chr2:46524540-46613842	-2.2461	6.74112e-06
XLOC_009074	XLOC_009074	ACE	chr17:61554421-61575741	2.44661	6.78389e-06
XLOC_012774	XLOC_012774	ADD2	chr2:70889215-70995375	4.33897	7.14136e-06
XLOC_000289	XLOC_000289	ZC3H12A	chr1:37940118-37949978	-2.87776	7.43126e-06
XLOC_003168	XLOC_003168	BNIP3	chr10:133781203-133795435	-2.1738	7.43647e-06
XLOC_018400	XLOC_018400	HIST1H1A	chr6:26017259-26018040	3.51116	7.44584e-06
XLOC_013495	XLOC_013495	UBE2C	chr20:44441254-44445596	3.65899	7.50643e-06
XLOC_011255	XLOC_011255	SPC24	chr19:11257830-11266484	4.11383	7.61013e-06
XLOC_008472	XLOC_008472	RRAD	chr16:66955581-66959439	-4.73458	7.82224e-06
XLOC_018403	XLOC_018403	HIST1H2AB	chr6:26033319-26033796	2.93432	7.99523e-06
XLOC_009215	XLOC_009215	FAM101B	chr17:289770-295731	-2.20144	8.11556e-06
XLOC_004173	XLOC_004173	YPEL4	chr11:57412559-57417417	4.99796	8.27366e-06
XLOC_016122	XLOC_016122	CXCL6	chr4:74702272-74704477	-2.16998	8.28365e-06
XLOC_009732	XLOC_009732	LOC645638	chr17:58160926-58165828	-3.33627	8.32571e-06
XLOC_021822	XLOC_021822	LRP12	chr8:105501458-105601252	-2.20723	8.4817e-06
XLOC_016680	XLOC_016680	C4orf49	chr4:140187316-140201492	-2.57277	8.51371e-06
XLOC_021961	XLOC_021961	PDCD1LG2	chr9:5510544-5571282	-2.43351	8.5147e-06
XLOC_011524	XLOC_011524	POU2F2	chr19:42590261-42636625	-3.36502	8.55635e-06
XLOC_006547	XLOC_006547	CRIP1	chr14:105953256-105955124	3.16407	8.82892e-06
XLOC_015576	XLOC_015576	LRIG1	chr3:66119284-66550845	-2.72385	9.24701e-06
XLOC_001997	XLOC_001997	SLC19A2	chr1:169433148-169455208	-2.73344	9.53143e-06
XLOC_022865	XLOC_022865	SAPCD2	chr9:139956578-139965028	3.57671	1.00902e-05
XLOC_022756	XLOC_022756	ANGPTL2	chr9:129677052-129985445	2.2192	1.01985e-05
XLOC_005522	XLOC_005522	PTPRB	chr12:70910631-71031220	-2.57103	1.03301e-05
XLOC_021297	XLOC_021297	LYN	chr8:56792385-56925006	-3.91335	1.04526e-05
XLOC_023633	XLOC_023633	RPS6KA6	chrX:83313353-83442943	2.65445	1.05122e-05
XLOC_012916	XLOC_012916	CKAP2L	chr2:113495443-113522254	2.98563	1.07197e-05
XLOC_016636	XLOC_016636	CFI	chr4:110661847-110723335	3.1374	1.07321e-05
XLOC_009834	XLOC_009834	RHBDF2	chr17:74466974-74497509	-4.07856	1.08247e-05
XLOC_001216	XLOC_001216	MEGF6	chr1:3404505-3528059	-2.26536	1.08367e-05
XLOC_005395	XLOC_005395	GALNT6	chr12:51745832-51785200	-3.19149	1.09002e-05
XLOC_015207	XLOC_015207	SMC4	chr3:160117429-160152741	2.40324	1.15137e-05
XLOC_016043	XLOC_016043	UCHL1	chr4:41258897-41270446	-2.24744	1.19015e-05
XLOC_017824	XLOC_017824	HIST1H3A	chr6:26020717-26021186	2.83749	1.243e-05
XLOC_001336	XLOC_001336	ZNF436	chr1:23685940-23698330	2.49087	1.25202e-05
XLOC_005381	XLOC_005381	FAIM2	chr12:50260678-50297760	2.94761	1.30702e-05
XLOC_013159	XLOC_013159	IGFBP5	chr2:217536827-217560272	2.25886	1.31555e-05
XLOC_016256	XLOC_016256	CCRN4L	chr4:139936942-139967095	-2.89824	1.42872e-05
XLOC_017485	XLOC_017485	ELL2	chr5:95220801-95297775	-2.10726	1.43237e-05
XLOC_015166	XLOC_015166	ZIC1	chr3:147127180-147134506	6.39067	1.49581e-05
XLOC_018408	XLOC_018408	HIST1H4D	chr6:26188937-26189304	2.64208	1.49935e-05
XLOC_021607	XLOC_021607	NEFL	chr8:24808468-24814131	3.33572	1.50214e-05
XLOC_017036	XLOC_017036	LMNB1	chr5:126112314-126172712	3.51167	1.51883e-05
XLOC_001262	XLOC_001262	DHRS3	chr1:12627938-12677820	-2.07529	1.5317e-05
XLOC_004829	XLOC_004829	HOXC11	chr12:54366909-54370203	3.98122	1.73599e-05
XLOC_021049	XLOC_021049	DENND2A	chr7:140218219-140302342	3.46747	1.77275e-05
XLOC_018420	XLOC_018420	HIST1H2BJ	chr6:27100094-27100575	2.57819	1.79009e-05
XLOC_023194	XLOC_023194	DRP2	chrX:100474932-100519485	-3.09068	1.79167e-05
XLOC_004082	XLOC_004082	KIF18A	chr11:28042162-28129746	2.88339	1.81722e-05
XLOC_000192	XLOC_000192	MAN1C1	chr1:25943958-26111258	3.65166	1.85505e-05
XLOC_005538	XLOC_005538	PAWR	chr12:79985744-80084790	-2.36847	1.87665e-05
XLOC_013196	XLOC_013196	AP1S3	chr2:224620046-224702319	-3.35816	1.89531e-05
XLOC_022967	XLOC_022967	CNKSR2	chrX:21392535-21672813	3.23301	1.91531e-05
XLOC_001970	XLOC_001970	OLFML2B	chr1:161952981-161993644	2.7951	1.94673e-05
XLOC_022716	XLOC_022716	DBC1	chr9:121928907-122131739	4.80467	1.98643e-05
XLOC_021066	XLOC_021066	FAM131B	chr7:143050492-143059840	2.95014	2.04079e-05
XLOC_015413	XLOC_015413	CSRNP1	chr3:39183341-39195102	-2.69312	2.04807e-05
XLOC_016673	XLOC_016673	PGRMC2	chr4:129190391-129209984	-2.05074	2.0854e-05
XLOC_017866	XLOC_017866	HIST1H2BO	chr6:27861202-27861669	2.70759	2.14514e-05
XLOC_021328	XLOC_021328	SULF1	chr8:70378858-70573147	-3.70487	2.1954e-05
XLOC_017062	XLOC_017062	TCF7	chr5:133450401-133483920	4.24583	2.23353e-05
XLOC_005616	XLOC_005616	CMKLR1	chr12:108681820-108733094	2.62661	2.26597e-05
XLOC_005977	XLOC_005977	DCLK1	chr13:35516423-36705514	3.3682	2.31885e-05
XLOC_005170	XLOC_005170	FOXM1	chr12:2945981-2986321	2.78128	2.34797e-05
XLOC_000195	XLOC_000195	EXTL1	chr1:26348270-26362954	-3.26594	2.42551e-05
XLOC_005618	XLOC_005618	TMEM119	chr12:108983621-108991894	2.04484	2.46473e-05
XLOC_001538	XLOC_001538	ORC1	chr1:52838500-52870143	3.83717	2.48174e-05
XLOC_012493	XLOC_012493	WDR69	chr2:228736326-228789026	-3.21774	2.51331e-05
XLOC_017181	XLOC_017181	KIF4B	chr5:154393259-154397685	3.69698	2.61015e-05
XLOC_023431	XLOC_023431	ARHGAP6	chrX:11155662-11683821	3.14716	2.7206e-05
XLOC_014423	XLOC_014423	GTSE1	chr22:46692637-46726707	3.04474	2.75129e-05
XLOC_012698	XLOC_012698	ZFP36L2	chr2:43449540-43453745	2.35251	2.78307e-05
XLOC_013188	XLOC_013188	CHPF	chr2:220403668-220408487	-2.03545	2.78663e-05
XLOC_022308	XLOC_022308	NTNG2	chr9:135037333-135118220	-3.62092	2.84423e-05
XLOC_003471	XLOC_003471	FAM111B	chr11:58874657-58894888	3.12447	2.92463e-05
XLOC_005840	XLOC_005840	CKAP2	chr13:53029494-53050763	2.13003	2.95218e-05
XLOC_005919	XLOC_005919	LOC100506394	chr13:114567149-114569805	-2.78932	2.97732e-05
XLOC_016432	XLOC_016432	LDB2	chr4:16503164-16900424	2.51199	3.12827e-05
XLOC_011866	XLOC_011866	RRM2	chr2:10262694-10271546	2.43395	3.14498e-05
XLOC_015020	XLOC_015020	FAM55C,NFKBIZ	chr3:101498028-101579869	-2.52107	3.15209e-05
XLOC_007218	XLOC_007218	KIAA1199	chr15:81071711-81243999	-2.61689	3.16096e-05
XLOC_020843	XLOC_020843	SEMA3D	chr7:84624871-84751247	2.4643	3.38912e-05
XLOC_018286	XLOC_018286	AKAP12	chr6:151561133-151679694	2.3852	3.40609e-05
XLOC_002470	XLOC_002470	SRGN	chr10:70847827-70864567	-2.00897	3.46786e-05
XLOC_010663	XLOC_010663	KCNK6	chr19:38810483-38819649	-2.65203	3.48741e-05
XLOC_020155	XLOC_020155	EPDR1	chr7:37960162-37991542	-2.37421	3.51245e-05
XLOC_016537	XLOC_016537	CXCL5	chr4:74861358-74864416	-2.8055	3.51727e-05
XLOC_002624	XLOC_002624	KAZALD1	chr10:102820998-102825351	2.51201	3.52274e-05
XLOC_016000	XLOC_016000	BST1	chr4:15704572-15733796	-2.08636	3.61334e-05
XLOC_005194	XLOC_005194	CDCA3	chr12:6957971-6960456	3.12624	3.62139e-05
XLOC_005028	XLOC_005028	FICD	chr12:108909050-108913380	-2.60099	3.79693e-05
XLOC_022608	XLOC_022608	ROR2	chr9:94484877-94712444	2.22295	3.84732e-05
XLOC_009901	XLOC_009901	SECTM1	chr17:80278899-80291921	2.80901	3.93405e-05
XLOC_017404	XLOC_017404	ACTBL2	chr5:56775842-56778636	-3.92043	4.01611e-05
XLOC_010070	XLOC_010070	SERPINB7	chr18:61420276-61472604	-2.65961	4.14857e-05
XLOC_015381	XLOC_015381	ZNF385D	chr3:21462489-21792816	3.69857	4.21515e-05
XLOC_011788	XLOC_011788	IL11	chr19:55875756-55881814	-2.71903	4.23286e-05
XLOC_017835	XLOC_017835	HIST1H2AE	chr6:26217147-26217711	2.41462	4.2436e-05
XLOC_018413	XLOC_018413	HIST1H3F	chr6:26250369-26250835	2.81635	4.33047e-05
XLOC_018401	XLOC_018401	HIST1H4B	chr6:26027123-26027480	2.15026	4.36529e-05
XLOC_005523	XLOC_005523	PTPRR	chr12:71031852-71314584	-5.01231	4.38201e-05
XLOC_016466	XLOC_016466	APBB2	chr4:40812043-41216635	-2.03926	4.41404e-05
XLOC_008035	XLOC_008035	PLEKHG4	chr16:67311412-67360661	2.61094	4.42212e-05
XLOC_010383	XLOC_010383	CERS4	chr19:8274216-8327304	3.15813	4.57018e-05
XLOC_005496	XLOC_005496	LRIG3	chr12:59265936-59314262	2.78441	4.68547e-05
XLOC_013158	XLOC_013158	MARCH4	chr2:217122584-217236750	-2.80055	4.89449e-05
XLOC_014375	XLOC_014375	MCHR1	chr22:41075181-41078818	6.00622	4.95648e-05
XLOC_020253	XLOC_020253	ELN	chr7:73442426-73484236	2.53738	5.10591e-05
XLOC_007524	XLOC_007524	ITGA11	chr15:68594041-68724492	-2.02772	5.45492e-05
XLOC_013330	XLOC_013330	PLCB4	chr20:9049700-9461462	-5.62445	5.46203e-05
XLOC_014357	XLOC_014357	APOBEC3A,APOBEC3B	chr22:39353526-39388783	3.84483	5.52817e-05
XLOC_010147	XLOC_010147	ZNF521	chr18:22641887-22932214	2.10851	5.63492e-05
XLOC_001779	XLOC_001779	HIST2H4B	chr1:149832329-149832725	2.32504	5.70844e-05
XLOC_013027	XLOC_013027	SPC25	chr2:169727400-169746944	3.78256	5.74001e-05
XLOC_011427	XLOC_011427	SBSN	chr19:36014268-36019253	5.46849	5.89235e-05
XLOC_000546	XLOC_000546	NTNG1	chr1:107682628-108024475	2.95729	5.91196e-05
XLOC_021856	XLOC_021856	MTSS1	chr8:125563027-125740730	2.70582	5.95721e-05
XLOC_013527	XLOC_013527	TSHZ2	chr20:51588945-52111869	2.04565	5.97673e-05
XLOC_008653	XLOC_008653	FAM64A	chr17:6347734-6354385	3.06025	6.04093e-05
XLOC_002442	XLOC_002442	DKK1	chr10:54074040-54077417	-1.94164	6.04351e-05
XLOC_003094	XLOC_003094	SH3PXD2A	chr10:105353783-105615164	-2.0942	6.49377e-05
XLOC_006092	XLOC_006092	FGF14	chr13:102373204-103054124	-2.77791	6.59855e-05
XLOC_011426	XLOC_011426	DMKN	chr19:35988118-36004560	4.28813	6.72392e-05
XLOC_001016	XLOC_001016	CAMK1G	chr1:209757044-209787284	4.11414	6.76156e-05
XLOC_013235	XLOC_013235	HJURP	chr2:234745485-234763212	2.69035	6.77716e-05
XLOC_011989	XLOC_011989	LOC100134259	chr2:47055002-47086145	2.78925	6.80384e-05
XLOC_013195	XLOC_013195	SCG2	chr2:224461657-224467217	-2.95351	6.86674e-05
XLOC_017833	XLOC_017833	HIST1H2BF	chr6:26199786-26200216	2.84042	7.12236e-05
XLOC_018049	XLOC_018049	VEGFA	chr6:43737945-43754223	-1.9923	7.178e-05
XLOC_020099	XLOC_020099	LOC100506178	chr7:22602955-22613617	-6.2197	7.34706e-05
XLOC_001564	XLOC_001564	DAB1	chr1:57463578-58716211	3.50162	7.35852e-05
XLOC_000948	XLOC_000948	LHX9	chr1:197881634-197899273	-6.31353	7.43544e-05
XLOC_011634	XLOC_011634	CA11	chr19:49141271-49185502	4.02567	7.46492e-05
XLOC_014734	XLOC_014734	FANCD2	chr3:10068112-10149915	2.8077	7.52943e-05
XLOC_015683	XLOC_015683	HEG1	chr3:124684553-124774802	-2.0973	7.57482e-05
XLOC_007651	XLOC_007651	RGMA	chr15:93586635-93632443	3.12756	7.62457e-05
XLOC_005473	XLOC_005473	PRIM1	chr12:57125363-57146146	3.11668	7.85181e-05
XLOC_016115	XLOC_016115	SLC4A4	chr4:72053002-72437804	-2.59107	8.02462e-05
XLOC_013356	XLOC_013356	SLC24A3	chr20:19193289-19703541	-4.76122	8.09214e-05
XLOC_007330	XLOC_007330	ATP10A	chr15:25923859-26108349	-1.9778	8.16661e-05
XLOC_013209	XLOC_013209	PID1	chr2:229888688-230136057	-2.50384	8.25835e-05
XLOC_002881	XLOC_002881	ANXA8	chr10:47157983-47174122	-4.83608	8.5459e-05
XLOC_001434	XLOC_001434	CLSPN	chr1:36197712-36235551	2.7768	8.75038e-05
XLOC_015814	XLOC_015814	MECOM	chr3:168801286-169381563	-3.86091	8.76654e-05
XLOC_010005	XLOC_010005	RNF125	chr18:29598444-29653154	3.27839	9.05777e-05
XLOC_018430	XLOC_018430	HIST1H3I	chr6:27839622-27840099	2.3793	9.16679e-05
XLOC_008273	XLOC_008273	GRIN2A	chr16:9847264-10276611	4.41854	9.18749e-05
XLOC_004806	XLOC_004806	NR4A1	chr12:52416615-52453291	-3.85885	9.46918e-05
XLOC_005105	XLOC_005105	KNTC1	chr12:123011808-123110947	2.15256	9.63215e-05
XLOC_002356	XLOC_002356	PLXDC2	chr10:20105371-20569115	-2.55141	9.67012e-05
XLOC_014352	XLOC_014352	MAFF	chr22:38597938-38612517	-2.10689	0.000101757
XLOC_018425	XLOC_018425	HIST1H2BL	chr6:27775256-27775709	2.64823	0.000106004
XLOC_004620	XLOC_004620	NTF3	chr12:5541279-5604465	-4.20222	0.000106433
XLOC_010385	XLOC_010385	ANGPTL4	chr19:8429010-8439257	-2.41296	0.000108835
XLOC_001775	XLOC_001775	HIST2H3D	chr1:149784779-149785236	2.70367	0.000110693
XLOC_001597	XLOC_001597	NEGR1	chr1:71868624-72748277	-1.95886	0.000110964
XLOC_001009	XLOC_001009	CD55	chr1:207494816-207534311	-2.25778	0.000111182
XLOC_008566	XLOC_008566	GINS2	chr16:85711279-85722588	3.03465	0.000113051
XLOC_004585	XLOC_004585	OPCML	chr11:132284874-133402403	-2.04935	0.000113255
XLOC_022071	XLOC_022071	TJP2	chr9:71736179-71870124	2.93222	0.000115751
XLOC_003309	XLOC_003309	SPON1	chr11:13984183-14289679	1.83735	0.000119055
XLOC_017484	XLOC_017484	GLRX	chr5:95149552-95158577	-2.04744	0.000125202
XLOC_008995	XLOC_008995	NFE2L1	chr17:46125685-46138907	-2.07712	0.000127438
XLOC_000725	XLOC_000725	NPR1	chr1:153651163-153666468	3.96413	0.00012766
XLOC_023388	XLOC_023388	PLXNA3	chrX:153686622-153701985	-1.94767	0.000127687
XLOC_012607	XLOC_012607	FAM49A	chr2:16730729-16847134	2.92384	0.000127881
XLOC_006177	XLOC_006177	PCK2	chr14:24563482-24573339	-2.02283	0.000129969
XLOC_003666	XLOC_003666	P2RY6	chr11:72975569-73009664	-4.30058	0.00013009
XLOC_002878	XLOC_002878	SYT15	chr10:46955443-46970601	-4.46232	0.000130446
XLOC_022377	XLOC_022377	C9orf167	chr9:140172279-140177093	-2.8595	0.000132794
XLOC_021205	XLOC_021205	SLC39A14	chr8:22224761-22291640	-2.19096	0.000134173
XLOC_022495	XLOC_022495	FAM214B	chr9:35104117-35115893	-1.88646	0.000135535
XLOC_002254	XLOC_002254	RGS7	chr1:240938816-241520478	-3.70108	0.000136213
XLOC_002611	XLOC_002611	ABCC2	chr10:101542462-101611662	2.72197	0.000138312
XLOC_013119	XLOC_013119	MPP4	chr2:202509596-202563417	-3.08883	0.000140054
XLOC_016448	XLOC_016448	SEL1L3	chr4:25749048-25864610	-1.85018	0.00014568
XLOC_004405	XLOC_004405	CTSC	chr11:88026759-88070941	2.15196	0.000145705
XLOC_007705	XLOC_007705	SOX8	chr16:1031807-1036979	4.31117	0.000146564
XLOC_001780	XLOC_001780	HIST2H2BE	chr1:149856009-149858232	2.04778	0.000149034
XLOC_009763	XLOC_009763	SMURF2	chr17:62540734-62658386	-1.87739	0.000149772
XLOC_005302	XLOC_005302	BHLHE41	chr12:26272958-26278003	-2.626	0.000151883
XLOC_009569	XLOC_009569	KRT19	chr17:39679868-39684641	1.82376	0.000152622
XLOC_009978	XLOC_009978	ANKRD30B	chr18:14748238-14852737	-4.57252	0.000153437
XLOC_006218	XLOC_006218	LRFN5	chr14:42076763-42373752	5.63404	0.000155191
XLOC_010124	XLOC_010124	PIEZO2	chr18:10670243-11148761	-3.13757	0.000155257
XLOC_007978	XLOC_007978	MT2A	chr16:56642477-56643409	-1.80306	0.000156098
XLOC_006388	XLOC_006388	PPP4R4	chr14:94640648-94746072	-6.03121	0.000160092
XLOC_017999	XLOC_017999	KCTD20	chr6:36358328-36458315	-1.88502	0.000162736
XLOC_005276	XLOC_005276	MGP	chr12:15034114-15038853	1.8172	0.000162928
XLOC_004079	XLOC_004079	LGR4	chr11:27387507-27494334	1.82336	0.000163237
XLOC_007632	XLOC_007632	MFGE8	chr15:89441913-89456663	-1.98752	0.000163587
XLOC_016779	XLOC_016779	PDLIM3	chr4:186421814-186456712	-2.85724	0.000165559
XLOC_014024	XLOC_014024	PCBP3	chr21:47269874-47362368	3.13275	0.000168023
XLOC_013336	XLOC_013336	SPTLC3	chr20:12989626-13147411	2.7925	0.000168984
XLOC_017863	XLOC_017863	HIST1H4J	chr6:27791902-27792258	1.91087	0.000176652
XLOC_021945	XLOC_021945	KANK1	chr9:504702-746103	-2.23518	0.000182182
XLOC_018433	XLOC_018433	HIST1H2AM	chr6:27860476-27860963	2.25832	0.000182791
XLOC_008480	XLOC_008480	FHOD1	chr16:67263291-67281425	2.04743	0.000184693
XLOC_021728	XLOC_021728	MSC	chr8:72753776-72987819	-2.85647	0.000193363
XLOC_017432	XLOC_017432	FOXD1	chr5:72742084-72744352	-2.1088	0.000193462
XLOC_004572	XLOC_004572	KIRREL3	chr11:126293395-126870766	-2.78057	0.000194423
XLOC_006239	XLOC_006239	GPR137C	chr14:53019865-53104431	4.24882	0.000196403
XLOC_010218	XLOC_010218	ALPK2	chr18:56148481-56296189	-1.78497	0.000197517
XLOC_022033	XLOC_022033	MELK	chr9:36572858-36677680	2.83126	0.000198701
XLOC_020838	XLOC_020838	HGF	chr7:81331443-81399452	3.48993	0.00020687
XLOC_012149	XLOC_012149	NPAS2	chr2:101436612-101613287	-2.30818	0.000209478
XLOC_006399	XLOC_006399	BDKRB2	chr14:96671134-96710666	1.7712	0.000209894
XLOC_000332	XLOC_000332	TIE1	chr1:43766565-43788781	3.89628	0.000210291
XLOC_018386	XLOC_018386	MBOAT1	chr6:20100934-20212670	4.21842	0.000214962
XLOC_016664	XLOC_016664	CCNA2	chr4:122722471-122745088	3.06163	0.000216727
XLOC_004583	XLOC_004583	ADAMTS8	chr11:130274817-130298539	1.79769e+308	0.00021737
XLOC_022018	XLOC_022018	RUSC2	chr9:35490006-35563896	-1.93912	0.000217581
XLOC_011727	XLOC_011727	HAS1	chr19:52216364-52227221	-2.74775	0.000217964
XLOC_006104	XLOC_006104	FAM155A	chr13:107820878-108519460	-2.59642	0.000218368
XLOC_013699	XLOC_013699	CST1	chr20:23728189-23731574	-5.81863	0.000224761
XLOC_012386	XLOC_012386	PLCL1	chr2:198669425-199014608	2.75108	0.000225101
XLOC_021950	XLOC_021950	VLDLR	chr9:2535654-2654485	-2.1531	0.000227591
XLOC_006308	XLOC_006308	SIPA1L1	chr14:71996041-72206120	-1.7672	0.000228549
XLOC_003051	XLOC_003051	LOXL4	chr10:100007442-100028007	-1.90921	0.00023516
XLOC_002309	XLOC_002309	AKR1C4	chr10:5238797-5260910	3.0106	0.000236063
XLOC_015930	XLOC_015930	TACC3	chr4:1723216-1746905	2.3553	0.000237894
XLOC_015094	XLOC_015094	MCM2	chr3:127317252-127341278	2.14103	0.000238644
XLOC_013639	XLOC_013639	ADAM33	chr20:3648619-3662738	2.18008	0.00024031
XLOC_006242	XLOC_006242	CDKN3	chr14:54863672-54886934	3.03158	0.000241952
XLOC_017176	XLOC_017176	GALNT10	chr5:153570294-153825382	-1.80309	0.000247298
XLOC_021867	XLOC_021867	ADCY8	chr8:131792546-132052835	5.46007	0.000249397
XLOC_018427	XLOC_018427	HIST1H4K	chr6:27798951-27799305	1.88476	0.00025126
XLOC_000062	XLOC_000062	PER3	chr1:7844762-7905237	2.1099	0.000255332
XLOC_023371	XLOC_023371	PLXNB3	chrX:153029650-153044801	-3.2789	0.00025725
XLOC_007765	XLOC_007765	IL32	chr16:3115312-3119668	-3.13506	0.000259007
XLOC_010761	XLOC_010761	APOE	chr19:45409038-45412650	3.78839	0.000259068
XLOC_015887	XLOC_015887	ATP13A3	chr3:194123402-194188968	-2.0369	0.000259202
XLOC_007387	XLOC_007387	OIP5	chr15:41601465-41624819	3.13947	0.000260461
XLOC_022110	XLOC_022110	CKS2	chr9:91926112-91931618	2.38569	0.000260951
XLOC_013576	XLOC_013576	SLC17A9	chr20:61583998-61599949	-2.58374	0.000269062
XLOC_016232	XLOC_016232	MYOZ2	chr4:120056938-120108944	-3.50903	0.000272916
XLOC_000386	XLOC_000386	CDKN2C	chr1:51434366-51440309	2.86288	0.000273756
XLOC_009665	XLOC_009665	HOXB7	chr17:46684594-46688383	-2.48831	0.000274495
XLOC_005335	XLOC_005335	RACGAP1P	chr12:45456400-45459194	2.86595	0.00028369
XLOC_004226	XLOC_004226	LRRN4CL	chr11:62453873-62457371	2.17563	0.000294356
XLOC_014883	XLOC_014883	ZNF589	chr3:48282595-48312479	2.41169	0.000298076
XLOC_007100	XLOC_007100	CGNL1	chr15:57668702-57842925	-2.75144	0.000298398
XLOC_017082	XLOC_017082	KIF20A	chr5:137514416-137549032	4.57561	0.000306598
XLOC_001323	XLOC_001323	SH2D5	chr1:21046224-21059133	-3.55603	0.000308402
XLOC_015463	XLOC_015463	COL7A1	chr3:48601505-48632593	-2.69408	0.000313635
XLOC_001405	XLOC_001405	COL16A1	chr1:32117847-32169768	-2.11925	0.000314781
XLOC_008011	XLOC_008011	MMP15	chr16:58059281-58080804	-3.30785	0.000321678
XLOC_004461	XLOC_004461	GUCY1A2	chr11:106544737-106889171	2.08895	0.000324463
XLOC_003539	XLOC_003539	RARRES3	chr11:63014620-63330855	2.827	0.00032645
XLOC_017195	XLOC_017195	PTTG1	chr5:159848864-159855746	2.27459	0.00032755
XLOC_001842	XLOC_001842	S100A4	chr1:153516094-153518282	1.79053	0.000339796
XLOC_009790	XLOC_009790	CDC42EP4	chr17:71279762-71308143	1.88209	0.000340228
XLOC_011633	XLOC_011633	DBP	chr19:49133816-49140639	2.58515	0.000347085
XLOC_004777	XLOC_004777	TROAP	chr12:49716970-49725514	4.71417	0.000347372
XLOC_010018	XLOC_010018	MOCOS	chr18:33767479-33848685	-1.81562	0.000357252
XLOC_020117	XLOC_020117	HOTAIRM1	chr7:27135712-27139877	-2.64216	0.000359858
XLOC_022982	XLOC_022982	POLA1	chrX:24712063-25015102	2.16918	0.000360352
XLOC_015652	XLOC_015652	LSAMP	chr3:115521209-116164385	2.85601	0.000360501
XLOC_017919	XLOC_017919	TCF19	chr6:31126302-31131992	2.65349	0.0003661
XLOC_021120	XLOC_021120	NCAPG2	chr7:158424002-158497520	2.08106	0.000372874
XLOC_004059	XLOC_004059	HPS5	chr11:18300216-18343721	-2.04821	0.000373521
XLOC_004185	XLOC_004185	LPXN	chr11:58294343-58345639	-1.73847	0.000390938
XLOC_008309	XLOC_008309	GPRC5B	chr16:19870292-19896151	-1.82317	0.000394688
XLOC_004613	XLOC_004613	RAD51AP1	chr12:4647949-4669213	2.57018	0.000396246
XLOC_007567	XLOC_007567	CSPG4	chr15:75966662-76005189	2.49111	0.00040166
XLOC_005806	XLOC_005806	FAM216B	chr13:43355685-43365685	5.28592	0.000405856
XLOC_011955	XLOC_011955	CRIM1	chr2:36583369-36778278	-1.96702	0.000407154
XLOC_021286	XLOC_021286	MCM4	chr8:48872762-48890719	1.75311	0.000408617
XLOC_016604	XLOC_016604	ADH1B	chr4:100227526-100242572	2.67362	0.000408827
XLOC_014582	XLOC_014582	LARGE	chr22:33669061-34316416	-2.23857	0.000415965
XLOC_016712	XLOC_016712	SFRP2	chr4:154701741-154710228	4.02894	0.000420055
XLOC_018747	XLOC_018747	OSTM1	chr6:108362612-108395941	-1.72789	0.000420125
XLOC_011886	XLOC_011886	RHOB	chr2:20646834-20649201	-1.69991	0.00042193
XLOC_002765	XLOC_002765	AKR1C2	chr10:5029967-5060225	2.75495	0.000425242
XLOC_002581	XLOC_002581	HELLS	chr10:96305573-96361856	2.44956	0.000434708
XLOC_007321	XLOC_007321	NIPA1	chr15:23043278-23086843	-1.962	0.000439172
XLOC_008000	XLOC_008000	CX3CL1	chr16:57406413-57418956	5.24156	0.000442337
XLOC_017092	XLOC_017092	CXXC5	chr5:139028300-139062680	1.81007	0.000444548
XLOC_006586	XLOC_006586	SLC7A7	chr14:23242431-23289020	-2.81285	0.000447101
XLOC_013844	XLOC_013844	AURKA	chr20:54944444-54967351	2.47926	0.00044743
XLOC_015114	XLOC_015114	TRH	chr3:129693113-129696779	-2.96563	0.000452268
XLOC_021602	XLOC_021602	LOXL2	chr8:23154409-23261722	-2.05811	0.000456311
XLOC_013505	XLOC_013505	EYA2	chr20:45523262-45817492	-3.76175	0.000475854
XLOC_022469	XLOC_022469	AQP3	chr9:33441151-33447631	3.986	0.000477144
XLOC_014769	XLOC_014769	PLCL2	chr3:16926451-17132098	1.78165	0.000479477
XLOC_012331	XLOC_012331	CDCA7	chr2:174219560-174233718	3.46366	0.000480487
XLOC_013519	XLOC_013519	SNAI1	chr20:48599512-48605420	-2.86518	0.000481967
XLOC_022718	XLOC_022718	CDK5RAP2	chr9:123151146-123342437	1.76179	0.000485715
XLOC_001347	XLOC_001347	MYOM3	chr1:24382530-24438665	-3.74466	0.000493862
XLOC_017662	XLOC_017662	EBF1	chr5:158122922-158526788	1.71216	0.000500653
XLOC_001286	XLOC_001286	EPHA2	chr1:16450831-16482582	-2.08	0.00050322
XLOC_020322	XLOC_020322	DYNC1I1	chr7:95401817-95727736	-3.769	0.000506316
XLOC_005962	XLOC_005962	SLC46A3	chr13:29274217-29293150	-2.9714	0.000508934
XLOC_005135	XLOC_005135	GPR133	chr12:131438451-131626008	-2.05859	0.000509836
XLOC_021039	XLOC_021039	KIAA1549	chr7:138516126-138666064	-3.5499	0.000513351
XLOC_007276	XLOC_007276	BLM	chr15:91260578-91358686	2.8191	0.000514211
XLOC_014586	XLOC_014586	APOL3	chr22:36536370-36562225	2.07898	0.000516159
XLOC_010981	XLOC_010981	CACNG7	chr19:54415990-54446969	-3.73685	0.000516808
XLOC_013198	XLOC_013198	SERPINE2	chr2:224839764-224904036	-3.9838	0.000524417
XLOC_012492	XLOC_012492	CCL20	chr2:228678557-228682280	-1.79769e+308	0.000528361
XLOC_000472	XLOC_000472	PTGFR	chr1:78956727-79006386	1.66704	0.00053481
XLOC_022724	XLOC_022724	C5	chr9:123714613-123812554	2.24464	0.000549306
XLOC_008146	XLOC_008146	CDT1	chr16:88870185-88875666	2.62212	0.000550442
XLOC_021586	XLOC_021586	LZTS1	chr8:20103675-20112803	2.48274	0.000554804
XLOC_003673	XLOC_003673	PPME1	chr11:73882367-73965748	-1.67604	0.000563995
XLOC_004732	XLOC_004732	STK38L	chr12:27397077-27478890	-1.70631	0.000566727
XLOC_004471	XLOC_004471	ARHGAP20	chr11:110447765-110583451	1.8374	0.000573788
XLOC_002793	XLOC_002793	FAM107B	chr10:14560558-14816896	-2.48156	0.000581145
XLOC_017552	XLOC_017552	PITX1	chr5:134363423-134369964	5.13207	0.000585663
XLOC_017521	XLOC_017521	ZNF608	chr5:123972609-124080805	3.39401	0.000596283
XLOC_005860	XLOC_005860	LMO7	chr13:76194569-76434006	-1.88886	0.000611912
XLOC_003194	XLOC_003194	RASSF7	chr11:560970-564025	-3.94639	0.000618795
XLOC_010899	XLOC_010899	ZNF175	chr19:52074530-52092991	-1.86238	0.000628916
XLOC_015222	XLOC_015222	GPR160	chr3:169755734-169803183	-3.31581	0.000632116
XLOC_006813	XLOC_006813	FBLN5	chr14:92335754-92414046	-1.62559	0.000634334
XLOC_016185	XLOC_016185	BMPR1B	chr4:95679127-96079601	2.13882	0.000635861
XLOC_004274	XLOC_004274	CDCA5	chr11:64844926-64851615	2.39495	0.000648878
XLOC_010640	XLOC_010640	WDR62	chr19:36545782-36596012	2.90373	0.000659592
XLOC_021454	XLOC_021454	TG	chr8:133879204-134147143	-5.47619	0.000662877
XLOC_001618	XLOC_001618	SYDE2	chr1:85623355-85666728	-2.44368	0.000663119
XLOC_009346	XLOC_009346	GAS7	chr17:9813925-10101868	1.71399	0.000697799
XLOC_002751	XLOC_002751	CYP2E1	chr10:135340866-135352620	-3.43744	0.000698264
XLOC_015893	XLOC_015893	APOD	chr3:195295572-195311076	2.53419	0.000699501
XLOC_016850	XLOC_016850	IL7R	chr5:35856990-35876923	-2.69201	0.000703711
XLOC_009416	XLOC_009416	VTN	chr17:26694298-26697373	-2.70089	0.000706861
XLOC_022282	XLOC_022282	PHYHD1	chr9:131683173-131704320	2.75493	0.000716332
XLOC_006745	XLOC_006745	ACTN1	chr14:69340839-69446083	-1.95391	0.000729052
XLOC_002335	XLOC_002335	MCM10	chr10:13203553-13253104	2.82674	0.000729322
XLOC_013205	XLOC_013205	TM4SF20	chr2:228226873-228244022	-5.33677	0.000732168
XLOC_007762	XLOC_007762	TNFRSF12A	chr16:3070312-3072383	-1.60735	0.000732244
XLOC_003698	XLOC_003698	C11orf82	chr11:82612736-82645699	2.58235	0.000734868
XLOC_004890	XLOC_004890	INHBE	chr12:57849095-57851791	-2.62212	0.000739827
XLOC_006703	XLOC_006703	KTN1-AS1	chr14:56042874-56046810	3.21113	0.00074754
XLOC_001412	XLOC_001412	MARCKSL1	chr1:32799439-32801834	2.00391	0.000747671
XLOC_013090	XLOC_013090	STAT4	chr2:191894301-192016322	-2.42851	0.000749711
XLOC_017166	XLOC_017166	SYNPO	chr5:149980641-150038792	1.81553	0.000751115
XLOC_016909	XLOC_016909	CENPH	chr5:68485374-68506184	2.39931	0.000753571
XLOC_017832	XLOC_017832	HIST1H2BE	chr6:26184023-26184458	2.16035	0.000756037
XLOC_012391	XLOC_012391	SGOL2	chr2:201390864-201448818	2.4065	0.000763127
XLOC_002483	XLOC_002483	UNC5B	chr10:72972291-73062635	-1.62673	0.000764545
XLOC_004618	XLOC_004618	KCNA1	chr12:5019072-5027422	5.0334	0.00077614
XLOC_007666	XLOC_007666	PCSK6	chr15:101844132-102030187	-2.9354	0.000777803
XLOC_000499	XLOC_000499	CDC7	chr1:91966403-91991321	2.58226	0.000789639
XLOC_002559	XLOC_002559	IFIT1	chr10:91152321-91163744	1.92882	0.000800158
XLOC_006300	XLOC_006300	KIAA0247	chr14:70078309-70181861	-1.79969	0.000800498
XLOC_018600	XLOC_018600	TRERF1	chr6:42192668-42419783	1.93138	0.000803743
XLOC_004818	XLOC_004818	ESPL1	chr12:53662082-53687427	2.57829	0.000806959
XLOC_003108	XLOC_003108	GPAM	chr10:113909621-113943537	-1.98128	0.000808216
XLOC_017407	XLOC_017407	DEPDC1B	chr5:59892738-59995993	2.88805	0.000810856
XLOC_004096	XLOC_004096	ABTB2	chr11:34172533-34379555	-2.45413	0.000820197
XLOC_011644	XLOC_011644	GYS1	chr19:49471381-49496610	-1.67389	0.000826457
XLOC_009609	XLOC_009609	DUSP3	chr17:41843488-41856368	-1.62145	0.000827143
XLOC_023180	XLOC_023180	KLHL4	chrX:86772714-86925050	3.06094	0.000830485
XLOC_015203	XLOC_015203	IQCJ,IQCJ-SCHIP1,SCHIP1	chr3:158787040-159615155	-2.43616	0.000837995
XLOC_004451	XLOC_004451	PDGFD	chr11:103777913-104035027	2.42627	0.000840224
XLOC_002266	XLOC_002266	SMYD3	chr1:245912641-246670644	-1.52377	0.000849961
XLOC_014984	XLOC_014984	HTR1F	chr3:88031725-88042919	-2.98593	0.000862138
XLOC_003848	XLOC_003848	VWA5A	chr11:123986110-124017618	2.66506	0.000865103
XLOC_017838	XLOC_017838	HIST1H2BH	chr6:26251878-26252303	2.3025	0.000865798
XLOC_009666	XLOC_009666	HOXB8	chr17:46689707-46692301	-5.27044	0.000871086
XLOC_001260	XLOC_001260	NPPB	chr1:11917520-11918992	-1.79769e+308	0.000901522
XLOC_013664	XLOC_013664	JAG1	chr20:10618331-10654694	1.75954	0.000905465
XLOC_022123	XLOC_022123	SUSD3	chr9:95820988-95847415	2.38885	0.00091435
XLOC_012666	XLOC_012666	XDH	chr2:31557187-31637611	3.46869	0.000925326
XLOC_007216	XLOC_007216	ARNT2	chr15:80696691-80890277	-1.84437	0.00092618
XLOC_001143	XLOC_001143	TRIM58	chr1:248020500-248043438	-2.51591	0.000928587
XLOC_017651	XLOC_017651	C5orf4	chr5:154198051-154230213	2.04489	0.000931244
XLOC_017637	XLOC_017637	TNIP1	chr5:150409503-150467221	-1.73663	0.000937698
XLOC_007742	XLOC_007742	CCNF	chr16:2479394-2508859	2.04323	0.000938191
XLOC_002155	XLOC_002155	KCNH1	chr1:210851656-211307457	-2.84651	0.000971486
XLOC_016345	XLOC_016345	SNX25	chr4:186131283-186300152	-1.59029	0.000975314
XLOC_017449	XLOC_017449	ARSB	chr5:78073036-78282357	-1.9358	0.00097989
XLOC_007355	XLOC_007355	LPCAT4	chr15:34651088-34659395	2.00086	0.000981022
XLOC_000827	XLOC_000827	FCRLA	chr1:161676761-161684142	2.79402	0.000995313
XLOC_022209	XLOC_022209	PAPPA	chr9:118916070-119164600	-1.6616	0.00100663
XLOC_013470	XLOC_013470	MYBL2	chr20:42295708-42345122	2.32842	0.00101468
XLOC_007728	XLOC_007728	SYNGR3	chr16:2039945-2044276	-3.9447	0.00101515
XLOC_007377	XLOC_007377	C15orf52	chr15:40623652-40633168	-2.91741	0.00101742
XLOC_013963	XLOC_013963	CBR3	chr21:37504064-37528606	1.75236	0.0010349
XLOC_016746	XLOC_016746	HMGB2	chr4:174252526-174255595	1.96677	0.00108316
XLOC_015821	XLOC_015821	SLC7A14	chr3:170177341-170303863	1.72905	0.00108499
XLOC_022157	XLOC_022157	COL15A1	chr9:101706137-101833068	-1.54565	0.00109593
XLOC_006069	XLOC_006069	SLITRK6	chr13:86366921-86373483	-3.90032	0.00109997
XLOC_023193	XLOC_023193	CENPI	chrX:100354797-100417978	2.4201	0.00110175
XLOC_021270	XLOC_021270	GINS4	chr8:41386724-41402565	2.34462	0.0011036
XLOC_015224	XLOC_015224	SKIL	chr3:170075472-170114637	-1.74041	0.00110756
XLOC_018244	XLOC_018244	PDE7B	chr6:136172833-136516709	1.69718	0.00113293
XLOC_016344	XLOC_016344	SLC25A4	chr4:186064416-186071538	-1.78257	0.00113724
XLOC_020404	XLOC_020404	DNAJB9	chr7:108210188-108215294	-1.5664	0.00114353
XLOC_018415	XLOC_018415	HIST1H4H	chr6:26285353-26285727	1.64064	0.001147
XLOC_004361	XLOC_004361	PGM2L1	chr11:74041360-74109502	-1.93825	0.00114772
XLOC_012189	XLOC_012189	BCL2L11	chr2:111878490-111926022	2.75397	0.00115344
XLOC_002700	XLOC_002700	PPAPDC1A	chr10:122216465-122349367	-2.26397	0.00116305
XLOC_020675	XLOC_020675	SKAP2	chr7:26706687-26904341	-1.73316	0.00116338
XLOC_007896	XLOC_007896	KIF22	chr16:29802033-29816706	1.82601	0.00116451
XLOC_009517	XLOC_009517	ORMDL3	chr17:38077295-38083884	-1.53832	0.00116745
XLOC_000949	XLOC_000949	NEK7	chr1:198126107-198291548	-2.04544	0.00117213
XLOC_013985	XLOC_013985	MX2	chr21:42733949-42780869	2.12097	0.00119191
XLOC_014170	XLOC_014170	ITGB2	chr21:46305867-46349595	-3.38991	0.00119472
XLOC_022662	XLOC_022662	C9orf125	chr9:104237607-104249475	-5.1346	0.00119515
XLOC_012852	XLOC_012852	DUSP2	chr2:96808907-96811179	-2.53139	0.00119534
XLOC_007743	XLOC_007743	C16orf59	chr16:2510114-2514964	2.9812	0.00119717
XLOC_009738	XLOC_009738	BRIP1	chr17:59756546-59940920	2.1848	0.00119773
XLOC_004633	XLOC_004633	GPR162	chr12:6930962-6936583	3.551	0.00120258
XLOC_002840	XLOC_002840	KIAA1462	chr10:30301728-30348488	-1.5358	0.00121124
XLOC_014532	XLOC_014532	TPST2	chr22:26921713-26986089	-1.59565	0.00123031
XLOC_010019	XLOC_010019	FHOD3	chr18:33877701-34360018	-1.98479	0.00123045
XLOC_009995	XLOC_009995	LOC729950	chr18:22208145-22242162	2.73093	0.00124302
XLOC_018646	XLOC_018646	MCM3	chr6:52128811-52149582	1.64855	0.00124585
XLOC_017831	XLOC_017831	HIST1H2BD	chr6:26158348-26171576	1.82256	0.0012688
XLOC_015496	XLOC_015496	TRAIP	chr3:49866027-49893992	2.67119	0.00128423
XLOC_004212	XLOC_004212	FADS3	chr11:61640997-61659006	-1.61572	0.0012864
XLOC_015553	XLOC_015553	IL17RD	chr3:57124009-57199403	2.17243	0.00129058
XLOC_012156	XLOC_012156	IL1RL1	chr2:102927961-102968497	-2.62853	0.00129743
XLOC_007502	XLOC_007502	CILP	chr15:65488336-65503840	2.32062	0.00130233
XLOC_001123	XLOC_001123	EXO1	chr1:242011492-242053241	2.96179	0.00130275
XLOC_021691	XLOC_021691	PENK	chr8:57353512-57359282	1.86098	0.00130542
XLOC_009378	XLOC_009378	RASD1	chr17:17397752-17399709	2.77637	0.00130613
XLOC_002195	XLOC_002195	LBR	chr1:225589203-225616557	1.72557	0.00131947
XLOC_016233	XLOC_016233	USP53	chr4:120133781-120216673	-1.5722	0.00133771
XLOC_005980	XLOC_005980	SMAD9	chr13:37418967-37494409	2.26565	0.0013421
XLOC_014326	XLOC_014326	MCM5	chr22:35796115-35820495	1.81268	0.0013474
XLOC_017257	XLOC_017257	B4GALT7	chr5:177027118-177037346	-1.66999	0.00135702
XLOC_018862	XLOC_018862	ULBP3	chr6:150385742-150390202	2.37979	0.00135843
XLOC_013152	XLOC_013152	BARD1	chr2:215593274-215674428	2.31324	0.00139141
XLOC_008056	XLOC_008056	CDH1	chr16:68771194-68869444	-2.88542	0.00140322
XLOC_022560	XLOC_022560	TMEM2	chr9:74298281-74383800	-1.54091	0.00140921
XLOC_012996	XLOC_012996	ERMN	chr2:158175124-158184146	-4.51287	0.00141673
XLOC_020112	XLOC_020112	NFE2L3	chr7:26191846-26226756	-2.54988	0.0014279
XLOC_001677	XLOC_001677	TAF13	chr1:109606997-109618624	-1.63495	0.00144575
XLOC_020425	XLOC_020425	WNT16	chr7:120965420-120981158	-3.67989	0.00145454
XLOC_005667	XLOC_005667	WSB2	chr12:118470491-118498951	-1.50996	0.00147712
XLOC_006409	XLOC_006409	EML1	chr14:100259744-100408395	1.58505	0.00149181
XLOC_022158	XLOC_022158	TGFBR1	chr9:101867411-101916473	-1.56232	0.00149312
XLOC_004068	XLOC_004068	E2F8	chr11:19245609-19263202	3.55033	0.00149638
XLOC_014440	XLOC_014440	ADM2	chr22:50919984-50924866	-1.93525	0.00150067
XLOC_002381	XLOC_002381	BAMBI	chr10:28966423-28971868	-2.15582	0.00152807
XLOC_013432	XLOC_013432	SPAG4	chr20:34203808-34208965	-2.51428	0.00152918
XLOC_021424	XLOC_021424	NOV	chr8:120428551-120436678	2.19872	0.0015392
XLOC_007373	XLOC_007373	BMF	chr15:40380091-40401075	3.86026	0.001545
XLOC_014501	XLOC_014501	ZNF280B	chr22:22838771-22863505	-2.75681	0.00156112
XLOC_003836	XLOC_003836	SC5DL	chr11:121163387-121184119	-1.49079	0.00156205
XLOC_023628	XLOC_023628	ZCCHC5	chrX:77911565-77914825	-3.22368	0.00156252
XLOC_021890	XLOC_021890	ARC	chr8:143692409-143695833	2.71936	0.00159922
XLOC_013118	XLOC_013118	TMEM237	chr2:202484906-202508252	-1.60557	0.00160068
XLOC_005808	XLOC_005808	LACC1	chr13:44410488-44468068	-1.61036	0.00160343
XLOC_012121	XLOC_012121	KCNIP3	chr2:95963071-96051825	2.59378	0.001609
XLOC_018102	XLOC_018102	OGFRL1	chr6:71998476-72011973	-1.72075	0.00163055
XLOC_015194	XLOC_015194	TIPARP	chr3:156390959-156424557	-1.63967	0.00164983
XLOC_021844	XLOC_021844	HAS2	chr8:122625270-122657564	-1.53482	0.00165769
XLOC_001804	XLOC_001804	SELENBP1	chr1:151336779-151345164	2.01208	0.00166018
XLOC_007055	XLOC_007055	WDR76	chr15:44119111-44160617	2.19281	0.00170014
XLOC_009351	XLOC_009351	MYH2	chr17:10424464-10453017	-3.536	0.00171095
XLOC_017659	XLOC_017659	ADAM19	chr5:156904311-157002783	-1.48891	0.00172219
XLOC_018409	XLOC_018409	HIST1H2AD,HIST1H3D	chr6:26197011-26199471	2.16621	0.00175584
XLOC_009474	XLOC_009474	CCL5	chr17:34198495-34207377	-4.96299	0.00175911
XLOC_016503	XLOC_016503	IGFBP7	chr4:57845108-58071465	-2.41105	0.00177151
XLOC_008677	XLOC_008677	FGF11	chr17:7342688-7348251	-2.54626	0.00177277
XLOC_020319	XLOC_020319	PEG10	chr7:94285636-94299006	1.89289	0.00180167
XLOC_001733	XLOC_001733	TBX15	chr1:119425665-119532179	1.59925	0.00180536
XLOC_018210	XLOC_018210	TPD52L1	chr6:125474878-125584644	-2.47813	0.00181138
XLOC_004762	XLOC_004762	FAM113B	chr12:47602202-47630443	-3.63077	0.00181235
XLOC_007149	XLOC_007149	KIF23	chr15:69706626-69740764	1.804	0.00181706
XLOC_004297	XLOC_004297	RIN1	chr11:66099541-66104000	1.6545	0.00182583
XLOC_016855	XLOC_016855	EGFLAM	chr5:38258510-38465582	2.03861	0.00183465
XLOC_021223	XLOC_021223	DOCK5	chr8:25042286-25270619	-1.54848	0.00183565
XLOC_020595	XLOC_020595	PDGFA	chr7:536896-559481	-2.04931	0.0018459
XLOC_000469	XLOC_000469	DNAJB4	chr1:78470635-78482995	-1.49803	0.00185282
XLOC_004641	XLOC_004641	ENO2	chr12:7023613-7032859	-1.83887	0.00186039
XLOC_017222	XLOC_017222	NEURL1B	chr5:172068275-172118533	2.62098	0.00186467
XLOC_004957	XLOC_004957	ACSS3	chr12:81471808-81649582	2.34526	0.00188482
XLOC_013439	XLOC_013439	MYL9	chr20:35169886-35178226	-1.67598	0.00189766
XLOC_022215	XLOC_022215	CNTRL	chr9:123850573-123939886	1.89188	0.00191121
XLOC_010460	XLOC_010460	ZSWIM4	chr19:13906273-13943044	-2.20665	0.00191383
XLOC_015798	XLOC_015798	RARRES1	chr3:158414896-158450275	1.77358	0.00194625
XLOC_022989	XLOC_022989	IL1RAPL1	chrX:28605680-29974017	3.5676	0.00194757
XLOC_014720	XLOC_014720	LMCD1	chr3:8543510-8609806	-1.46493	0.00195696
XLOC_000446	XLOC_000446	GADD45A	chr1:68150859-68154021	-1.66944	0.00196703
XLOC_002815	XLOC_002815	C10orf140	chr10:21802408-21814611	2.87578	0.00196772
XLOC_005908	XLOC_005908	MCF2L	chr13:113623534-113754053	2.67197	0.0019685
XLOC_006297	XLOC_006297	GALNTL1	chr14:69726680-69821190	3.45137	0.00197323
XLOC_023225	XLOC_023225	CXorf57	chrX:105855159-105922673	3.16236	0.00198367
XLOC_008985	XLOC_008985	ITGB3	chr17:45331207-45390077	1.56079	0.00198448
XLOC_016802	XLOC_016802	TRIP13	chr5:892968-918164	2.25141	0.00200195
XLOC_006102	XLOC_006102	EFNB2	chr13:107142078-107187388	-4.89574	0.00202191
XLOC_021187	XLOC_021187	PDGFRL	chr8:17433941-17500642	1.94519	0.00203649
XLOC_022637	XLOC_022637	ZNF367	chr9:99148224-99180669	2.25527	0.00203739
XLOC_018395	XLOC_018395	CMAHP	chr6:25081294-25138620	-2.07619	0.00205115
XLOC_013312	XLOC_013312	CDC25B	chr20:3776400-3786761	1.71588	0.00206185
XLOC_012339	XLOC_012339	HOXD9	chr2:176987412-176989645	-3.69764	0.00210743
XLOC_001319	XLOC_001319	CAMK2N1	chr1:20808883-20812728	2.37159	0.0021108
XLOC_000637	XLOC_000637	ITGA10	chr1:145524989-145543868	2.27666	0.00212096
XLOC_005458	XLOC_005458	RNF41	chr12:56596287-56615753	-1.67325	0.00213573
XLOC_002915	XLOC_002915	ZWINT	chr10:58117198-58121034	2.20966	0.00216057
XLOC_016689	XLOC_016689	INPP4B	chr4:142949181-143767604	-2.17678	0.0021666
XLOC_005729	XLOC_005729	GALNT9	chr12:132680916-132905905	5.93704	0.002235
XLOC_016048	XLOC_016048	SHISA3	chr4:42399855-42404504	-2.49626	0.00223907
XLOC_010753	XLOC_010753	PVR	chr19:45147097-45169428	-2.51804	0.00224254
XLOC_012217	XLOC_012217	STEAP3	chr2:119981383-120023227	1.79728	0.00224536
XLOC_018694	XLOC_018694	FAM46A	chr6:82455446-82462428	1.45662	0.00224913
XLOC_014470	XLOC_014470	CLTCL1	chr22:19166986-19279239	-2.03159	0.00227039
XLOC_004611	XLOC_004611	CCND2	chr12:4382901-4414522	-1.53015	0.00230223
XLOC_007148	XLOC_007148	PAQR5	chr15:69591293-69699976	1.90382	0.00231486
XLOC_002223	XLOC_002223	C1orf198	chr1:230972864-231005335	-1.66362	0.00231959
XLOC_004340	XLOC_004340	DHCR7	chr11:71145456-71159477	-1.84811	0.00236472
XLOC_001338	XLOC_001338	ASAP3	chr1:23755055-23810750	1.4759	0.00239406
XLOC_013376	XLOC_013376	GINS1	chr20:25388322-25429191	2.20359	0.00239728
XLOC_014802	XLOC_014802	STAC	chr3:36422096-36589496	-1.89334	0.0023993
XLOC_016824	XLOC_016824	ANKRD33B	chr5:10564434-10657928	2.117	0.00240299
XLOC_000355	XLOC_000355	PLK3	chr1:45266035-45272957	-1.62193	0.00241172
XLOC_016657	XLOC_016657	MAD2L1	chr4:120980578-120988013	1.94085	0.00244118
XLOC_012154	XLOC_012154	IL1R1	chr2:102770401-102796334	1.50019	0.00247872
XLOC_004527	XLOC_004527	MFRP	chr11:119209651-119217383	-1.73624	0.00249385
XLOC_001298	XLOC_001298	ATP13A2	chr1:17312452-17338423	-1.70905	0.0025181
XLOC_011375	XLOC_011375	TM6SF2	chr19:19375173-19384074	-4.79795	0.0025275
XLOC_000287	XLOC_000287	SH3D21	chr1:36771993-36786948	-2.69916	0.00257699
XLOC_013291	XLOC_013291	SIRPA	chr20:1874812-1920540	-1.52524	0.00257703
XLOC_001608	XLOC_001608	ELTD1	chr1:79355448-79472495	-1.44516	0.00265043
XLOC_004404	XLOC_004404	RAB38	chr11:87846414-87908635	3.46098	0.00265124
XLOC_008289	XLOC_008289	CPPED1	chr16:12753655-12897744	-1.5987	0.0026639
XLOC_014204	XLOC_014204	CDC45	chr22:19467413-19508135	2.793	0.00270619
XLOC_011238	XLOC_011238	DNMT1	chr19:10244021-10305755	1.52579	0.00272806
XLOC_018431	XLOC_018431	HIST1H4L	chr6:27840925-27841289	2.14311	0.00279545
XLOC_010224	XLOC_010224	RNF152	chr18:59482303-59560304	-2.32328	0.00279793
XLOC_020851	XLOC_020851	STEAP4	chr7:87905743-87936228	2.84676	0.0028393
XLOC_017415	XLOC_017415	CENPK	chr5:64813592-64858995	1.95163	0.00285058
XLOC_016931	XLOC_016931	TMEM171	chr5:72416387-72427644	-2.40275	0.00289561
XLOC_001703	XLOC_001703	KCND3	chr1:112318453-112531777	-2.05052	0.00289588
XLOC_022712	XLOC_022712	TNC	chr9:117781853-117880536	1.66521	0.00289622
XLOC_002638	XLOC_002638	LOC100505761	chr10:104209573-104216050	2.57254	0.00291288
XLOC_012215	XLOC_012215	INSIG2	chr2:118846049-118867597	-1.72806	0.00292219
XLOC_021572	XLOC_021572	DLC1	chr8:12940871-13372429	-1.90328	0.00292479
XLOC_003228	XLOC_003228	SLC22A18	chr11:2909326-2946476	-2.2452	0.00293657
XLOC_023386	XLOC_023386	GDI1	chrX:153665258-153671814	-1.40248	0.00294814
XLOC_002367	XLOC_002367	KIAA1217	chr10:23983674-24836772	1.85457	0.00295019
XLOC_022938	XLOC_022938	FRMPD4	chrX:12156584-12742642	-1.7216	0.00295278
XLOC_022194	XLOC_022194	LINC00256A	chr9:115875175-115882126	1.50003	0.00295283
XLOC_006354	XLOC_006354	NRXN3	chr14:78870092-80330760	-2.06601	0.00295617
XLOC_013231	XLOC_013231	NGEF	chr2:233743395-233877951	2.1167	0.00296489
XLOC_010341	XLOC_010341	UHRF1	chr19:4909509-4962165	1.89776	0.00296777
XLOC_017590	XLOC_017590	HBEGF	chr5:139712427-139726188	-2.24985	0.00296865
XLOC_016943	XLOC_016943	F2R	chr5:76011867-76031595	1.46404	0.0029698
XLOC_021603	XLOC_021603	ENTPD4	chr8:23286664-23315244	-1.46673	0.00299763
XLOC_017204	XLOC_017204	ODZ2	chr5:166711842-167691162	-1.48743	0.00302534
XLOC_016772	XLOC_016772	LOC731424	chr4:185764449-185768200	4.45942	0.00302885
XLOC_008883	XLOC_008883	PPP1R1B	chr17:37783176-37792878	1.79769e+308	0.00303423
XLOC_015079	XLOC_015079	PARP14	chr3:122399671-122449687	1.40154	0.00304303
XLOC_023167	XLOC_023167	PGK1	chrX:77359665-77382324	-1.64378	0.00308001
XLOC_011625	XLOC_011625	LIG1	chr19:48618702-48673560	1.85227	0.00309159
XLOC_012662	XLOC_012662	ALK	chr2:29415639-30144477	3.40004	0.00312486
XLOC_017628	XLOC_017628	PDGFRB	chr5:149493401-149535422	1.50518	0.00312594
XLOC_006837	XLOC_006837	LINC00341	chr14:95873603-95876427	1.75582	0.00315349
XLOC_020504	XLOC_020504	MGAM	chr7:141695678-141806547	-2.8941	0.00316232
XLOC_018346	XLOC_018346	SERPINB6	chr6:2948392-2972399	-1.46655	0.00316939
XLOC_016755	XLOC_016755	VEGFC	chr4:177604690-177713895	-1.4673	0.00319519
XLOC_021876	XLOC_021876	ST3GAL1	chr8:134467090-134584183	-1.60978	0.00322224
XLOC_007429	XLOC_007429	MYEF2	chr15:48413168-48470558	-2.52541	0.00323606
XLOC_017864	XLOC_017864	HIST1H2BN	chr6:27806439-27806888	1.76184	0.0032448
XLOC_014323	XLOC_014323	TOM1	chr22:35695267-35743987	-1.59957	0.00324756
XLOC_017390	XLOC_017390	ESM1	chr5:54273694-54281414	-1.73304	0.00326037
XLOC_013967	XLOC_013967	SIM2	chr21:38071990-38122510	-2.42021	0.00326874
XLOC_022817	XLOC_022817	SLC2A6	chr9:136336215-136344276	-2.27022	0.00328188
XLOC_001344	XLOC_001344	FUCA1	chr1:24171571-24194859	-2.16343	0.0032918
XLOC_001931	XLOC_001931	AIM2	chr1:159032274-159046647	1.79769e+308	0.00331759
XLOC_010661	XLOC_010661	SPINT2	chr19:38755097-38783254	-6.05192	0.00335742
XLOC_009779	XLOC_009779	ABCA8	chr17:66863430-66951533	1.43069	0.00335919
XLOC_006989	XLOC_006989	ARHGAP11B	chr15:30918878-30931013	2.34841	0.00335995
XLOC_020667	XLOC_020667	DFNA5	chr7:24737973-24797639	-1.59452	0.00337778
XLOC_001781	XLOC_001781	HIST2H2AB	chr1:149859018-149859466	1.96677	0.00338119
XLOC_014605	XLOC_014605	CARD10	chr22:37886399-37915210	1.64246	0.00338989
XLOC_011294	XLOC_011294	LYL1	chr19:13209841-13213974	-3.19135	0.003392
XLOC_022103	XLOC_022103	CTSL3	chr9:90387829-90401799	2.52324	0.00345654
XLOC_005290	XLOC_005290	ABCC9	chr12:21950323-22089628	1.70759	0.00348435
XLOC_018089	XLOC_018089	BEND6	chr6:56819772-56892142	1.57705	0.00349137
XLOC_020677	XLOC_020677	HOXA2	chr7:27139972-27142394	-3.51284	0.00352439
XLOC_022697	XLOC_022697	LINC00256B	chr9:115867002-115873957	1.4873	0.00352531
XLOC_012614	XLOC_012614	MATN3	chr2:20191812-20212455	-2.2369	0.00358469
XLOC_001561	XLOC_001561	PPAP2B	chr1:56960418-57045257	1.43073	0.00358853
XLOC_005899	XLOC_005899	COL4A2	chr13:110959630-111165373	-1.39698	0.00359803
XLOC_002096	XLOC_002096	CSRP1	chr1:201452657-201476387	-1.70498	0.00362722
XLOC_005553	XLOC_005553	KITLG	chr12:88886569-88974250	1.4505	0.00363581
XLOC_015954	XLOC_015954	STK32B	chr4:5053526-5502725	1.71062	0.00363718
XLOC_016528	XLOC_016528	IGJ	chr4:71521257-71532348	2.18446	0.00364585
XLOC_023647	XLOC_023647	TAF7L	chrX:100523240-100548059	-3.22952	0.00364594
XLOC_004214	XLOC_004214	FTH1	chr11:61717355-61735132	-1.60152	0.00365224
XLOC_004678	XLOC_004678	GABARAPL1	chr12:10365488-10375724	-1.38923	0.00367748
XLOC_018866	XLOC_018866	FBXO5	chr6:153291657-153304740	2.28303	0.00369946
XLOC_001614	XLOC_001614	SSX2IP	chr1:85109389-85156240	1.67287	0.00371003
XLOC_020943	XLOC_020943	RELN	chr7:103112230-103629963	1.68236	0.00376026
XLOC_018508	XLOC_018508	TNXB	chr6:32006092-32077151	1.42545	0.00377147
XLOC_016992	XLOC_016992	FAM174A	chr5:99871123-99922440	-1.80628	0.00378869
XLOC_020414	XLOC_020414	CAV1	chr7:116164838-116201239	1.95947	0.00379063
XLOC_009846	XLOC_009846	SOCS3	chr17:76352858-76356158	1.53424	0.00379375
XLOC_000302	XLOC_000302	MFSD2A	chr1:40420783-40435628	-2.32457	0.00384214
XLOC_002867	XLOC_002867	CXCL12	chr10:44865604-44880545	3.75904	0.00384558
XLOC_014175	XLOC_014175	POFUT2	chr21:46683842-46707811	-1.41926	0.00385808
XLOC_000274	XLOC_000274	GJB3	chr1:35246789-35251967	1.79769e+308	0.00386269
XLOC_017980	XLOC_017980	HMGA1	chr6:34204576-34214008	1.51788	0.00386367
XLOC_008258	XLOC_008258	C16orf5	chr16:4560676-4588816	-2.1686	0.00388768
XLOC_002420	XLOC_002420	ANXA8L2	chr10:47746919-47763040	-1.79769e+308	0.00393296
XLOC_010660	XLOC_010660	SIPA1L3	chr19:38397867-38699008	-1.43059	0.0039344
XLOC_003297	XLOC_003297	AMPD3	chr11:10471867-10529126	-2.01094	0.00394451
XLOC_005792	XLOC_005792	LINC00547	chr13:38109076-38125673	-2.82637	0.00394624
XLOC_021604	XLOC_021604	NKX3-1	chr8:23536205-23540450	-2.82948	0.00397507
XLOC_018453	XLOC_018453	ZFP57	chr6:29640168-29644931	-1.79769e+308	0.0040009
XLOC_004207	XLOC_004207	SYT7	chr11:61281187-61348344	1.49892	0.00400724
XLOC_005282	XLOC_005282	LMO3	chr12:16701305-16761148	5.10606	0.00401064
XLOC_021934	XLOC_021934	RECQL4	chr8:145736666-145743210	2.03974	0.00401305
XLOC_008166	XLOC_008166	TUBB3	chr16:89988416-90002505	1.4322	0.0040196
XLOC_021579	XLOC_021579	MTUS1	chr8:17501302-17658426	4.34316	0.00402343
XLOC_008766	XLOC_008766	RNF112	chr17:19314490-19320589	2.609	0.00402772
XLOC_000490	XLOC_000490	LOC339524	chr1:87595447-87634886	2.89143	0.00406604
XLOC_008760	XLOC_008760	FAM18B1	chr17:18684581-18710026	-1.45168	0.00411777
XLOC_008225	XLOC_008225	ABCA3	chr16:2325878-2390747	-2.61965	0.00412067
XLOC_003096	XLOC_003096	COL17A1	chr10:105791045-105845638	2.80722	0.00413468
XLOC_014903	XLOC_014903	SEMA3F	chr3:50192847-50226508	-2.57426	0.00413593
XLOC_018384	XLOC_018384	TPMT	chr6:18128544-18155374	1.40502	0.00414033
XLOC_022684	XLOC_022684	SVEP1	chr9:113127528-113342160	-1.35563	0.00415351
XLOC_016944	XLOC_016944	F2RL1	chr5:76114832-76131140	1.39842	0.00417397
XLOC_014716	XLOC_014716	BHLHE40	chr3:5021096-5026865	-1.36917	0.00418197
XLOC_018428	XLOC_018428	HIST1H2AK	chr6:27805657-27806117	1.96394	0.0041869
XLOC_017830	XLOC_017830	HIST1H1E	chr6:26156558-26157343	1.36468	0.00419876
XLOC_006387	XLOC_006387	IFI27	chr14:94577078-94583033	-1.38964	0.00421509
XLOC_013008	XLOC_013008	DPP4	chr2:162848754-162931052	-1.59667	0.00422008
XLOC_001746	XLOC_001746	FAM72D	chr1:143896451-143913143	2.47669	0.00422148
XLOC_012575	XLOC_012575	PXDN	chr2:1635658-1748291	-1.66422	0.00425403
XLOC_006590	XLOC_006590	AJUBA	chr14:23440409-23451848	-1.64236	0.00425855
XLOC_018410	XLOC_018410	HIST1H2BG	chr6:26216427-26216872	1.58951	0.00426869
XLOC_012304	XLOC_012304	B3GALT1	chr2:168675181-168727366	4.30455	0.00430801
XLOC_017033	XLOC_017033	GRAMD3	chr5:125695787-125829853	-1.52661	0.00436861
XLOC_003373	XLOC_003373	PRR5L	chr11:36317724-36486754	-2.80903	0.00437305
XLOC_017086	XLOC_017086	EGR1	chr5:137801180-137805004	1.6394	0.00437397
XLOC_002061	XLOC_002061	GLT25D2	chr1:183904965-184006863	-2.28551	0.0044028
XLOC_022415	XLOC_022415	PSIP1	chr9:15464064-15511003	1.58019	0.0044165
XLOC_005961	XLOC_005961	FLT1	chr13:28874482-29069265	-2.66637	0.00442059
XLOC_008719	XLOC_008719	MYOCD	chr17:12569206-12670651	-1.79769e+308	0.004437
XLOC_006708	XLOC_006708	SLC35F4	chr14:58030639-58332592	4.28596	0.0044499
XLOC_010610	XLOC_010610	FXYD1	chr19:35629731-35633954	2.87124	0.004472
XLOC_021268	XLOC_021268	C8orf4	chr8:40010986-40012827	-3.41773	0.0044844
XLOC_022326	XLOC_022326	ADAMTSL2	chr9:136397285-136440641	3.20594	0.00449026
XLOC_022598	XLOC_022598	SHC3	chr9:91620685-91793682	-1.57962	0.00451245
XLOC_021035	XLOC_021035	DGKI	chr7:137074384-137531609	-1.6986	0.00452183
XLOC_015461	XLOC_015461	PFKFB4	chr3:48555116-48594227	-2.05535	0.00452324
XLOC_021813	XLOC_021813	NCALD	chr8:102698769-103137135	1.86057	0.00454864
XLOC_017328	XLOC_017328	MYO10	chr5:16662015-16936385	-1.33877	0.00461132
XLOC_016289	XLOC_016289	MND1	chr4:154265800-154336247	2.46707	0.00466973
XLOC_021259	XLOC_021259	PLEKHA2	chr8:38758752-38831430	-1.66032	0.00469174
XLOC_017961	XLOC_017961	PSMB9	chr6:32821937-32827628	1.88287	0.00474958
XLOC_008362	XLOC_008362	SEZ6L2	chr16:29882479-29910585	-2.56119	0.00476991
XLOC_013966	XLOC_013966	CHAF1B	chr21:37757688-37789125	2.13478	0.0048291
XLOC_010357	XLOC_010357	TNFSF9	chr19:6531009-6535939	-2.2532	0.00483479
XLOC_005122	XLOC_005122	FAM101A,ZNF664,ZNF664-FAM101A	chr12:124457761-124800570	-1.62919	0.00484806
XLOC_012018	XLOC_012018	B3GNT2	chr2:62423261-62451866	-1.59695	0.00485104
XLOC_006262	XLOC_006262	DAAM1	chr14:59655398-59836471	-1.47061	0.00485431
XLOC_018216	XLOC_018216	CENPW	chr6:126661252-126669754	2.09861	0.00488367
XLOC_012288	XLOC_012288	GALNT5	chr2:158114339-158167913	-1.33125	0.00488869
XLOC_002070	XLOC_002070	PTGS2	chr1:186640943-186649559	-1.48907	0.00490806
XLOC_021180	XLOC_021180	KIAA1456	chr8:12803182-12887284	-2.48309	0.00491322
XLOC_005006	XLOC_005006	PARPBP	chr12:102513955-102591614	2.05739	0.00492886
XLOC_015584	XLOC_015584	FRMD4B	chr3:69219145-69435430	2.2609	0.00495463
XLOC_014646	XLOC_014646	PPPDE2	chr22:41994031-42017061	-1.37184	0.00497043
XLOC_016675	XLOC_016675	PABPC4L	chr4:135117488-135122903	-2.03842	0.00498201
XLOC_008818	XLOC_008818	ATAD5	chr17:29159022-29222295	2.13469	0.00506631
XLOC_017182	XLOC_017182	SGCD	chr5:155753766-156194798	-2.53423	0.00514257
XLOC_001777	XLOC_001777	HIST2H2AA3	chr1:149813784-149814318	1.39826	0.00516971
XLOC_010979	XLOC_010979	MYADM	chr19:54369610-54379689	-1.61565	0.00520566
XLOC_002796	XLOC_002796	ACBD7	chr10:15117473-15130775	2.79711	0.00521238
XLOC_006398	XLOC_006398	C14orf132	chr14:96505660-96560226	1.32248	0.00521518
XLOC_020254	XLOC_020254	LIMK1	chr7:73498106-73536855	-1.33044	0.00522702
XLOC_016869	XLOC_016869	PARP8	chr5:49961732-50142356	-2.64778	0.00523779
XLOC_021193	XLOC_021193	LPL	chr8:19796581-19824770	-3.36472	0.00524604
XLOC_017320	XLOC_017320	DAP	chr5:10679341-10761387	-1.31739	0.00525188
XLOC_021628	XLOC_021628	DUSP4	chr8:29190578-29208267	-1.97717	0.00527391
XLOC_016252	XLOC_016252	PHF17	chr4:129730778-129796379	-1.49552	0.00528245
XLOC_016337	XLOC_016337	WWC2	chr4:184020462-184241929	-1.33037	0.00538312
XLOC_005059	XLOC_005059	OAS3	chr12:113376248-113411054	1.95254	0.00538379
XLOC_008165	XLOC_008165	MC1R	chr16:89984286-89987385	1.82647	0.00538648
XLOC_013917	XLOC_013917	JAM2	chr21:27011588-27087235	-2.85165	0.00539259
XLOC_001774	XLOC_001774	HIST2H2BF	chr1:149754244-149783928	1.63677	0.00544633
XLOC_021080	XLOC_021080	EZH2	chr7:148504463-148581441	2.1371	0.00547327
XLOC_010497	XLOC_010497	KLF2	chr19:16435650-16438339	-2.25308	0.00549712
XLOC_018280	XLOC_018280	ULBP2	chr6:150263135-150270368	-1.88881	0.0055111
XLOC_000239	XLOC_000239	PTPRU	chr1:29563027-29653325	1.66431	0.00554113
XLOC_000870	XLOC_000870	FMO1	chr1:171217662-171255113	1.79769e+308	0.00560971
XLOC_008109	XLOC_008109	CMIP	chr16:81478774-81745367	-2.03948	0.00561225
XLOC_022295	XLOC_022295	ASS1	chr9:133320093-133376661	-1.31963	0.00566005
XLOC_006994	XLOC_006994	ARHGAP11A	chr15:32907690-32931868	1.91383	0.0056628
XLOC_010527	XLOC_010527	IFI30	chr19:18284578-18288927	1.40591	0.00569752
XLOC_016863	XLOC_016863	CCDC152	chr5:42756919-42812024	2.63977	0.00573464
XLOC_013983	XLOC_013983	BACE2	chr21:42539727-42648524	-1.31351	0.00574886
XLOC_020969	XLOC_020969	C7orf60	chr7:112459201-112579932	-1.33909	0.00579971
XLOC_021740	XLOC_021740	IL7	chr8:79645006-79717758	2.45796	0.00583918
XLOC_008300	XLOC_008300	XYLT1	chr16:17196180-17564738	-1.29913	0.00584469
XLOC_020439	XLOC_020439	LEP	chr7:127881330-127897682	-4.39074	0.00586754
XLOC_016984	XLOC_016984	RHOBTB3	chr5:95066849-95132071	-1.35575	0.00591018
XLOC_006537	XLOC_006537	ZBTB42	chr14:105266932-105271048	2.21985	0.00603293
XLOC_011941	XLOC_011941	LBH	chr2:30454396-30482899	-1.51517	0.006038
XLOC_023799	XLOC_023799	SLITRK4	chrX:142710594-142723926	-3.71864	0.00605315
XLOC_013775	XLOC_013775	MAFB	chr20:39314516-39317876	2.50594	0.00606455
XLOC_023480	XLOC_023480	TMEM47	chrX:34645180-34675405	-1.36009	0.00612793
XLOC_013055	XLOC_013055	LOC375295	chr2:177494308-177502302	-1.64421	0.00613792
XLOC_010161	XLOC_010161	FAM59A	chr18:29843483-30050447	1.79836	0.0062005
XLOC_003219	XLOC_003219	TNNT3	chr11:1940798-1959936	1.79769e+308	0.00626223
XLOC_002887	XLOC_002887	GDF10	chr10:48425787-48439138	1.775	0.0062814
XLOC_021859	XLOC_021859	FAM84B	chr8:127564682-127570711	-2.40786	0.00629147
XLOC_016688	XLOC_016688	RNF150	chr4:141786724-142054616	-2.20003	0.00630813
XLOC_000420	XLOC_000420	NFIA	chr1:61542945-61928460	1.72728	0.00630855
XLOC_021545	XLOC_021545	SGK223	chr8:8175257-8239257	-1.75994	0.00632106
XLOC_000468	XLOC_000468	NEXN	chr1:78354199-78409578	-1.36755	0.00638456
XLOC_010780	XLOC_010780	QPCTL	chr19:46195740-46207248	-1.80442	0.0063948
XLOC_017001	XLOC_017001	TSLP	chr5:110405777-110413722	2.28624	0.00639908
XLOC_005536	XLOC_005536	CSRP2	chr12:77252495-77272799	-2.10242	0.00640722
XLOC_003039	XLOC_003039	TLL2	chr10:98124362-98273683	-4.34368	0.00641908
XLOC_016030	XLOC_016030	KLF3	chr4:38614321-38703129	1.29596	0.00646325
XLOC_020832	XLOC_020832	PION	chr7:76940067-77045717	-1.87881	0.00647675
XLOC_002136	XLOC_002136	SLC41A1	chr1:205758220-205782161	-1.45424	0.00648118
XLOC_018269	XLOC_018269	RAB32	chr6:146864827-146876086	-1.30298	0.00653034
XLOC_014757	XLOC_014757	SLC6A6	chr3:14444105-14583588	2.87083	0.00655628
XLOC_020679	XLOC_020679	HOXA4	chr7:27168125-27170399	-4.33603	0.00655874
XLOC_010905	XLOC_010905	FPR3	chr19:52298410-52329334	-1.79769e+308	0.00656411
XLOC_017405	XLOC_017405	PLK2	chr5:57749809-57755966	1.33558	0.0065818
XLOC_020954	XLOC_020954	NAMPT	chr7:105888731-105925638	-1.28775	0.00658805
XLOC_012625	XLOC_012625	TP53I3	chr2:24300302-24308085	-1.63633	0.00659586
XLOC_006838	XLOC_006838	C14orf49	chr14:95883830-95942173	1.50781	0.00662442
XLOC_021556	XLOC_021556	FAM167A	chr8:11197145-11324276	-2.00998	0.0066581
XLOC_018186	XLOC_018186	DSE	chr6:116601282-116759442	-1.31931	0.00672891
XLOC_014112	XLOC_014112	RUNX1	chr21:36160097-36421595	-1.59006	0.00674147
XLOC_011224	XLOC_011224	ZNF699	chr19:9405985-9415795	-1.82466	0.00676334
XLOC_002109	XLOC_002109	MYBPH	chr1:203136938-203144942	1.79769e+308	0.00681765
XLOC_004187	XLOC_004187	GLYATL2	chr11:58601539-58611997	2.71312	0.00683743
XLOC_017045	XLOC_017045	CHSY3	chr5:129240522-129522327	-1.76173	0.00685795
XLOC_001621	XLOC_001621	DDAH1	chr1:85784167-86044046	-1.58159	0.00688229
XLOC_010044	XLOC_010044	C18orf54	chr18:51885170-51908404	2.01037	0.00688395
XLOC_009972	XLOC_009972	C18orf1	chr18:13218785-13652753	-2.572	0.00688906
XLOC_012038	XLOC_012038	ANTXR1	chr2:69240275-69476459	-1.86233	0.00690513
XLOC_017138	XLOC_017138	SH3RF2	chr5:145316125-145442879	-2.39152	0.00699332
XLOC_002545	XLOC_002545	PAPSS2	chr10:89419475-89507462	-1.34111	0.00699735
XLOC_023123	XLOC_023123	EFNB1	chrX:68048839-68062006	1.46687	0.00702082
XLOC_011466	XLOC_011466	PPP1R14A	chr19:38741876-38747231	-4.50026	0.00702262
XLOC_015873	XLOC_015873	CLDN1	chr3:190023489-190040235	-1.79769e+308	0.00702636
XLOC_009113	XLOC_009113	TTYH2	chr17:72209695-72258157	2.60354	0.00702914
XLOC_007036	XLOC_007036	TYRO3	chr15:41851219-41871536	1.61998	0.00705916
XLOC_015759	XLOC_015759	PLSCR1	chr3:146232966-146262628	1.61457	0.00707697
XLOC_018274	XLOC_018274	UST	chr6:149068270-149398126	-1.31682	0.00708607
XLOC_016605	XLOC_016605	ADH1C	chr4:100257648-100273917	2.5921	0.00717241
XLOC_018819	XLOC_018819	FAM54A	chr6:136552167-136571449	2.47324	0.00717589
XLOC_011987	XLOC_011987	SOCS5	chr2:46926098-46989927	1.61535	0.00718151
XLOC_007808	XLOC_007808	MKL2	chr16:14165195-14360630	1.66302	0.0071887
XLOC_007498	XLOC_007498	RASL12	chr15:65337707-65360388	1.79769e+308	0.00719629
XLOC_007788	XLOC_007788	SEC14L5	chr16:5008317-5069156	4.05233	0.00724619
XLOC_007114	XLOC_007114	TPM1	chr15:63334837-63364113	-3.6657	0.00725072
XLOC_000791	XLOC_000791	IFI16	chr1:158979681-159024945	1.69482	0.00727694
XLOC_005303	XLOC_005303	ITPR2	chr12:26488284-26986131	-1.27056	0.00728846
XLOC_011543	XLOC_011543	PSG5	chr19:43671894-43690688	-1.47478	0.00730151
XLOC_004833	XLOC_004833	HOXC8	chr12:54402889-54406545	-1.50873	0.00732086
XLOC_022591	XLOC_022591	LOC440173	chr9:89623365-89657041	-2.63859	0.00732852
XLOC_016172	XLOC_016172	PKD2	chr4:88928798-88998931	-1.27929	0.00733225
XLOC_007949	XLOC_007949	GPT2	chr16:46918307-46965201	-1.54857	0.00737632
XLOC_001696	XLOC_001696	DENND2D	chr1:111729800-111743281	-2.07446	0.00737883
XLOC_005099	XLOC_005099	WDR66	chr12:122356462-122441832	-2.7476	0.00738605
XLOC_007664	XLOC_007664	SELS	chr15:101811213-101817700	-1.30009	0.00746502
XLOC_013162	XLOC_013162	TNS1	chr2:218664511-218808796	-1.26479	0.00747299
XLOC_003152	XLOC_003152	C10orf122	chr10:127344262-127371713	2.83314	0.0074753
XLOC_020682	XLOC_020682	HOXA7	chr7:27179982-27196296	-5.96502	0.007498
XLOC_002098	XLOC_002098	ARL8A	chr1:202102531-202113871	-1.46955	0.00751412
XLOC_016638	XLOC_016638	PITX2	chr4:111538579-111563279	-1.97693	0.00754111
XLOC_023711	XLOC_023711	RHOXF2B	chrX:119206228-119211707	1.79769e+308	0.00765086
XLOC_002924	XLOC_002924	RHOBTB1	chr10:62629197-62761198	-1.38882	0.00766813
XLOC_002303	XLOC_002303	PFKP	chr10:3109711-3178997	-1.32939	0.00771538
XLOC_014521	XLOC_014521	GGT5	chr22:24615621-24641110	2.34332	0.00775524
XLOC_009701	XLOC_009701	TMEM100	chr17:53796987-53809482	2.50387	0.00775559
XLOC_021403	XLOC_021403	FZD6	chr8:104310660-104345094	-1.5458	0.00775691
XLOC_018094	XLOC_018094	PTP4A1	chr6:64281919-64293489	-1.26018	0.00776881
XLOC_016827	XLOC_016827	FAM105A	chr5:14581890-14616287	3.09143	0.00778469
XLOC_004407	XLOC_004407	NOX4	chr11:89057521-89322779	-3.29155	0.00779111
XLOC_014619	XLOC_014619	DMC1	chr22:38914953-38966189	2.82137	0.00780058
XLOC_023122	XLOC_023122	STARD8	chrX:67867510-67945684	1.79769e+308	0.00783426
XLOC_022041	XLOC_022041	ALDH1B1	chr9:38392660-38398662	-1.26102	0.0078391
XLOC_011348	XLOC_011348	BST2	chr19:17513754-17516384	-1.75088	0.00786623
XLOC_008255	XLOC_008255	TFAP4	chr16:4307186-4323001	1.97054	0.00787287
XLOC_022029	XLOC_022029	RECK	chr9:36036909-36124452	-1.32174	0.00791802
XLOC_013023	XLOC_013023	SCN9A	chr2:167051696-167232497	-1.25501	0.00796693
XLOC_001793	XLOC_001793	CTSK	chr1:150768683-150780917	1.31349	0.0080047
XLOC_022164	XLOC_022164	MURC	chr9:103340335-103350173	-2.14769	0.00802793
XLOC_015897	XLOC_015897	TFRC	chr3:195776154-195809032	-1.44422	0.00803663
XLOC_016614	XLOC_016614	SLC39A8	chr4:103172197-103266655	-1.89419	0.00806691
XLOC_010982	XLOC_010982	CACNG8	chr19:54466289-54493469	-3.09138	0.00814037
XLOC_003281	XLOC_003281	PPFIBP2	chr11:7534995-7674996	-1.99272	0.00815201
XLOC_022912	XLOC_022912	SHOX	chrX:585078-620146	1.79769e+308	0.00815334
XLOC_016739	XLOC_016739	SH3RF1	chr4:170015406-170192249	-1.24813	0.00815539
XLOC_001315	XLOC_001315	PLA2G2A	chr1:20301923-20306932	2.99275	0.00815744
XLOC_017774	XLOC_017774	DSP	chr6:7541869-7586946	-1.43305	0.00817636
XLOC_012804	XLOC_012804	LOXL3	chr2:74753774-74784678	-1.90228	0.00825908
XLOC_015380	XLOC_015380	SGOL1	chr3:20202084-20227724	3.62242	0.00826006
XLOC_023230	XLOC_023230	PRPS1	chrX:106871653-106894256	-1.29264	0.00830775
XLOC_017620	XLOC_017620	C5orf46	chr5:147272270-147286101	-1.79769e+308	0.00833096
XLOC_023602	XLOC_023602	PHKA1	chrX:71798663-71934029	-2.30955	0.00837077
XLOC_003829	XLOC_003829	OAF	chr11:120081746-120100650	1.26096	0.00851502
XLOC_013570	XLOC_013570	NTSR1	chr20:61340188-61394123	1.79769e+308	0.00851777
XLOC_013700	XLOC_013700	CST2	chr20:23804403-23807312	-1.79769e+308	0.008565
XLOC_000149	XLOC_000149	PLA2G5	chr1:20396700-20418394	-2.09557	0.00857286
XLOC_018299	XLOC_018299	SNX9	chr6:158244293-158366109	1.29639	0.00859636
XLOC_000605	XLOC_000605	SLC22A15	chr1:116519118-116612675	-1.7777	0.00862944
XLOC_002960	XLOC_002960	P4HA1	chr10:74766979-74856732	-1.79811	0.00863764
XLOC_022090	XLOC_022090	TLE4	chr9:82186877-82341656	-1.64614	0.0086423
XLOC_017697	XLOC_017697	KIAA1191	chr5:175773065-175788809	-1.37313	0.00865002
XLOC_016837	XLOC_016837	CDH6	chr5:31193761-31329253	-1.46162	0.00870559
XLOC_015827	XLOC_015827	PLD1	chr3:171318194-171528284	1.42858	0.00870599
XLOC_018394	XLOC_018394	FAM65B	chr6:24804512-24911195	2.9982	0.0087441
XLOC_020471	XLOC_020471	AKR1B10	chr7:134212343-134226166	2.21646	0.00881758
XLOC_010336	XLOC_010336	TNFAIP8L1	chr19:4639526-4655580	1.9216	0.0088375
XLOC_005776	XLOC_005776	C13orf33	chr13:31456971-31506745	1.29431	0.00885848
XLOC_012884	XLOC_012884	RFX8	chr2:102013822-102091165	2.08896	0.00891702
XLOC_004469	XLOC_004469	EXPH5	chr11:108376157-108464374	-2.84441	0.00892094
XLOC_002032	XLOC_002032	KIAA0040	chr1:175126122-175162229	-2.58105	0.00892596
XLOC_000437	XLOC_000437	DNAJC6	chr1:65730429-65881552	-2.8442	0.00892613
XLOC_021026	XLOC_021026	AKR1B1	chr7:134127106-134143888	-1.2309	0.00892888
XLOC_022621	XLOC_022621	NINJ1	chr9:95883770-95896570	-1.53711	0.00902213
XLOC_004612	XLOC_004612	C12orf5	chr12:4430358-4469190	-1.33402	0.00903741
XLOC_002926	XLOC_002926	RTKN2	chr10:63952952-64028466	2.24884	0.00907982
XLOC_001339	XLOC_001339	E2F2	chr1:23832919-23857712	2.22996	0.00911548
XLOC_017158	XLOC_017158	ARHGEF37	chr5:148961134-149014527	-4.16703	0.00913182
XLOC_013480	XLOC_013480	KCNK15	chr20:43374487-43438979	2.01996	0.00915561
XLOC_020164	XLOC_020164	C7orf10	chr7:40174574-40900366	-2.09349	0.00915708
XLOC_021870	XLOC_021870	KCNQ3	chr8:133133104-133493004	-2.43861	0.00917123
XLOC_020678	XLOC_020678	HOXA3	chr7:27145808-27166639	-1.79769e+308	0.00920551
XLOC_005785	XLOC_005785	RFC3	chr13:34392205-34540695	2.17953	0.00924442
XLOC_010275	XLOC_010275	CNN2	chr19:1026297-1039064	-1.29754	0.00924979
XLOC_003858	XLOC_003858	CCDC15	chr11:124824016-124911385	2.07369	0.00925592
XLOC_015542	XLOC_015542	CHDH	chr3:53850323-53880420	1.79769e+308	0.00926563
XLOC_000975	XLOC_000975	ADORA1	chr1:203096835-203136533	1.9435	0.00927872
XLOC_020641	XLOC_020641	DGKB	chr7:14184673-14881075	3.12817	0.00947148
XLOC_015228	XLOC_015228	ECT2	chr3:172472297-172539263	1.2662	0.00949386
XLOC_016845	XLOC_016845	RAI14	chr5:34656432-34832717	-1.49035	0.00949934
XLOC_012518	XLOC_012518	EFHD1	chr2:233470766-233547491	-1.79769e+308	0.00954326
XLOC_001027	XLOC_001027	DTL	chr1:212113740-212278187	2.92373	0.00956836
XLOC_004617	XLOC_004617	KCNA6	chr12:4918341-4960278	2.08807	0.00957097
XLOC_005220	XLOC_005220	PZP	chr12:9301435-9360966	1.79769e+308	0.00957885
XLOC_007323	XLOC_007323	WHAMMP3	chr15:23187728-23208357	-1.97833	0.00958291
XLOC_015575	XLOC_015575	MAGI1	chr3:65339905-66024509	-1.40555	0.00962579
XLOC_001144	XLOC_001144	OR2W3	chr1:248058888-248059833	-2.42532	0.00968922
XLOC_018228	XLOC_018228	LOC100507254	chr6:132455117-132490514	-4.12477	0.00978009
XLOC_013749	XLOC_013749	GDF5	chr20:34021148-34026027	1.81201	0.00980352
XLOC_018103	XLOC_018103	RIMS1	chr6:72596649-73112845	-1.88518	0.00982939
XLOC_016171	XLOC_016171	SPP1	chr4:88896801-88904563	-2.10017	0.00983549
XLOC_009098	XLOC_009098	KPNA2	chr17:66031847-66042970	1.21475	0.00989963
XLOC_015620	XLOC_015620	CBLB	chr3:105377108-105587887	-1.32362	0.00992548
XLOC_021341	XLOC_021341	PI15	chr8:75736771-75767264	1.79769e+308	0.00993627
XLOC_000792	XLOC_000792	CADM3	chr1:159141376-159172932	-1.79769e+308	0.00999509
XLOC_017616	XLOC_017616	PPP2R2B	chr5:145969067-146461033	1.79769e+308	0.0100137
XLOC_002244	XLOC_002244	GNG4	chr1:235710984-235814054	-1.79769e+308	0.0100145
XLOC_018106	XLOC_018106	DDX43	chr6:74104284-74127289	3.90144	0.0100416
XLOC_007292	XLOC_007292	NR2F2	chr15:96869156-96883492	1.6716	0.0101199
XLOC_006205	XLOC_006205	FAM177A1	chr14:35514112-35552589	-1.28979	0.0101613
XLOC_021327	XLOC_021327	C8orf34	chr8:69215702-69731258	-1.79769e+308	0.0101931
XLOC_003564	XLOC_003564	PPP2R5B	chr11:64692142-64703360	-1.44403	0.0102182
XLOC_008137	XLOC_008137	MAP1LC3B	chr16:87425800-87438380	-1.22043	0.0103163
XLOC_023459	XLOC_023459	MAP7D2	chrX:20024830-20135114	2.83659	0.010338
XLOC_006641	XLOC_006641	EGLN3	chr14:34393420-34420284	1.79769e+308	0.0103485
XLOC_009509	XLOC_009509	STAC2	chr17:37366788-37382040	1.79769e+308	0.0103485
XLOC_003783	XLOC_003783	PTS	chr11:112097087-112104695	-1.44523	0.0103525
XLOC_009567	XLOC_009567	KRT13	chr17:39657232-39661865	1.79769e+308	0.0103629
XLOC_015728	XLOC_015728	AMOTL2	chr3:134074189-134093406	-1.23044	0.0104484
XLOC_015214	XLOC_015214	SERPINI1	chr3:167453431-167543357	-2.15666	0.0105024
XLOC_023481	XLOC_023481	DYNLT3	chrX:37698088-37706889	-1.23308	0.0105115
XLOC_007170	XLOC_007170	ISLR2	chr15:74421714-74429143	-2.31155	0.0106397
XLOC_001655	XLOC_001655	DPYD	chr1:97543299-98386615	1.38101	0.0106463
XLOC_003188	XLOC_003188	IFITM2	chr11:308106-309410	1.29037	0.0106725
XLOC_010216	XLOC_010216	ATP8B1	chr18:55297533-55470327	-1.21175	0.0107324
XLOC_006247	XLOC_006247	LGALS3	chr14:55595934-55612148	1.24661	0.0107337
XLOC_013857	XLOC_013857	CTSZ	chr20:57570241-57582309	-1.20454	0.0107338
XLOC_007086	XLOC_007086	AP4E1	chr15:51200868-51298097	-1.24131	0.0107364
XLOC_000965	XLOC_000965	ELF3	chr1:201979689-201986315	-1.79769e+308	0.0107651
XLOC_005202	XLOC_005202	CD163L1	chr12:7507556-7596749	-4.07491	0.0107896
XLOC_008900	XLOC_008900	CDC6	chr17:38444145-38459413	1.65331	0.0108021
XLOC_021289	XLOC_021289	SNTG1	chr8:50824596-51705427	1.79769e+308	0.0108294
XLOC_003934	XLOC_003934	KCNQ1OT1	chr11:2466220-2870340	1.52282	0.0108399
XLOC_008482	XLOC_008482	TPPP3	chr16:67423711-67427421	2.58584	0.0108534
XLOC_002371	XLOC_002371	GPR158	chr10:25447000-25891157	1.79769e+308	0.0109638
XLOC_012392	XLOC_012392	AOX1	chr2:201450730-201536217	1.24158	0.01097
XLOC_005067	XLOC_005067	LOC255480	chr12:114791734-114850637	-2.08775	0.0109719
XLOC_018875	XLOC_018875	SERAC1	chr6:158530535-158589312	-1.30738	0.0110559
XLOC_006244	XLOC_006244	SAMD4A	chr14:55034329-55260033	-1.31573	0.0111203
XLOC_016346	XLOC_016346	ANKRD37	chr4:186317839-186347139	-4.5475	0.0111327
XLOC_002333	XLOC_002333	LOC283070	chr10:12875132-12877545	1.9703	0.0111354
XLOC_005340	XLOC_005340	SLC38A1	chr12:46576840-46663208	-1.44343	0.011183
XLOC_014226	XLOC_014226	P2RX6	chr22:21369441-21382302	-1.79769e+308	0.0111897
XLOC_003088	XLOC_003088	NT5C2	chr10:104847773-104953063	-1.3217	0.0112196
XLOC_021692	XLOC_021692	LOC100507632	chr8:57430877-57472382	-1.78107	0.0112373
XLOC_016685	XLOC_016685	CLGN	chr4:141309606-141348815	1.79388	0.0113336
XLOC_010695	XLOC_010695	MAP3K10	chr19:40697650-40721482	-1.6361	0.0113565
XLOC_014513	XLOC_014513	CHCHD10	chr22:24105207-24110141	-1.96089	0.0113938
XLOC_010774	XLOC_010774	FOSB	chr19:45971252-45978437	-2.29483	0.0113974
XLOC_020642	XLOC_020642	AGMO	chr7:15239942-15601640	1.79769e+308	0.0113978
XLOC_012106	XLOC_012106	LINC00152	chr2:87754973-87821030	-1.27941	0.0114449
XLOC_000088	XLOC_000088	PLOD1	chr1:11994723-12035599	-1.40392	0.0114841
XLOC_013003	XLOC_013003	CD302,LY75,LY75-CD302	chr2:160625138-160761267	1.55274	0.0114927
XLOC_007267	XLOC_007267	MESP2	chr15:90319588-90321982	3.81661	0.0115072
XLOC_004444	XLOC_004444	MMP8	chr11:102582525-102595685	-1.79769e+308	0.0115197
XLOC_008463	XLOC_008463	CDH8	chr16:61685914-62070739	-1.79769e+308	0.0115197
XLOC_016144	XLOC_016144	ANXA3	chr4:79472741-79531605	-3.06233	0.0115892
XLOC_003791	XLOC_003791	NNMT	chr11:114166534-114183238	-1.30873	0.0116986
XLOC_008126	XLOC_008126	KIAA0513	chr16:85061409-85127828	1.27467	0.0117279
XLOC_022004	XLOC_022004	PRSS3	chr9:33750463-33799229	1.42777	0.0117333
XLOC_003120	XLOC_003120	KIAA1598	chr10:118644305-118765088	-2.34714	0.0117485
XLOC_003082	XLOC_003082	PSD	chr10:104162375-104178901	2.03319	0.011783
XLOC_002203	XLOC_002203	LIN9	chr1:226418860-226497198	1.82894	0.0117982
XLOC_005464	XLOC_005464	TIMELESS	chr12:56810156-56843200	1.56475	0.0118033
XLOC_007993	XLOC_007993	HERPUD1	chr16:56965747-56977793	-1.2941	0.0118056
XLOC_021993	XLOC_021993	TEK	chr9:27109146-27230172	-1.18988	0.0118963
XLOC_018104	XLOC_018104	KCNQ5	chr6:73331570-73908573	-2.16813	0.0119162
XLOC_015684	XLOC_015684	SLC12A8	chr3:124801479-124931609	-1.37063	0.0120679
XLOC_004711	XLOC_004711	PLEKHA5	chr12:19282625-19529333	1.51599	0.0120733
XLOC_004827	XLOC_004827	HOXC13	chr12:54332575-54340328	1.79769e+308	0.012079
XLOC_012975	XLOC_012975	MCM6	chr2:136597195-136634011	1.27847	0.0121107
XLOC_016139	XLOC_016139	SEPT11	chr4:77870894-77959768	-1.35607	0.0121588
XLOC_007751	XLOC_007751	KCTD5	chr16:2732494-2759031	-1.27537	0.0121886
XLOC_014587	XLOC_014587	APOL4	chr22:36585175-36600879	3.02635	0.0122037
XLOC_006674	XLOC_006674	POLE2	chr14:50110269-50155098	1.97912	0.0122357
XLOC_004753	XLOC_004753	LRRK2	chr12:40618812-40763086	1.66294	0.0123399
XLOC_013916	XLOC_013916	MIR155,MIR155HG	chr21:26934456-26947480	2.64828	0.012359
XLOC_007797	XLOC_007797	ATF7IP2	chr16:10479911-10577495	2.47082	0.0123773
XLOC_009984	XLOC_009984	GATA6	chr18:19749415-19782227	-1.27336	0.0123926
XLOC_000511	XLOC_000511	CCDC18	chr1:93646280-93744287	1.58273	0.0124294
XLOC_012383	XLOC_012383	COQ10B	chr2:198318230-198339851	-1.20867	0.0124566
XLOC_015557	XLOC_015557	ARF4	chr3:57557089-57583215	-1.31123	0.0124597
XLOC_007898	XLOC_007898	PRRT2	chr16:29823408-29827202	2.93226	0.0124819
XLOC_006699	XLOC_006699	WDHD1	chr14:55405655-55493819	1.59265	0.0126012
XLOC_000110	XLOC_000110	PDPN	chr1:13910251-13944452	-1.49789	0.0126058
XLOC_015284	XLOC_015284	RTP4	chr3:187086167-187089369	2.08035	0.0126074
XLOC_013690	XLOC_013690	THBD	chr20:23026269-23030301	1.58917	0.0126484
XLOC_014624	XLOC_014624	NPTXR	chr22:39214455-39240017	-2.25365	0.0126853
XLOC_005946	XLOC_005946	PARP4	chr13:24995068-25086948	1.17184	0.0127555
XLOC_003883	XLOC_003883	NTM	chr11:131240370-132206716	-1.30969	0.0127757
XLOC_014150	XLOC_014150	SIK1	chr21:44834397-44847002	-1.85329	0.0127889
XLOC_002787	XLOC_002787	CCDC3	chr10:12938624-13043704	1.79769e+308	0.0129084
XLOC_018001	XLOC_018001	CDKN1A	chr6:36644236-36655116	-1.45667	0.0129674
XLOC_014039	XLOC_014039	HSPA13	chr21:15743436-15755509	-1.18715	0.0130246
XLOC_004078	XLOC_004078	CCDC34	chr11:27360060-27384795	1.80502	0.0130265
XLOC_020372	XLOC_020372	SERPINE1	chr7:100770378-100782547	-4.34868	0.0130453
XLOC_021985	XLOC_021985	IFNA1	chr9:21440452-21441315	2.88804	0.013083
XLOC_008079	XLOC_008079	CALB2	chr16:71392615-71424342	-1.79769e+308	0.0130835
XLOC_022212	XLOC_022212	TLR4	chr9:120466452-120479769	-1.37626	0.0131059
XLOC_022294	XLOC_022294	NCS1	chr9:132934856-132999583	-1.18797	0.0131443
XLOC_011777	XLOC_011777	TNNT1	chr19:55644160-55660606	2.49777	0.0131828
XLOC_002862	XLOC_002862	RASGEF1A	chr10:43689983-43762367	3.75351	0.0132573
XLOC_022789	XLOC_022789	IER5L	chr9:131937830-131940540	1.27282	0.0133043
XLOC_000135	XLOC_000135	PADI1	chr1:17531620-17572501	-1.79769e+308	0.0133641
XLOC_001520	XLOC_001520	PDZK1IP1	chr1:47649260-47655771	-1.79769e+308	0.0133641
XLOC_012562	XLOC_012562	BOK	chr2:242483800-242513553	-1.22938	0.0133695
XLOC_015150	XLOC_015150	CLSTN2	chr3:139654026-140286919	3.74876	0.0133743
XLOC_022220	XLOC_022220	PTGS1	chr9:125133228-125157981	-1.19526	0.0134745
XLOC_011506	XLOC_011506	BLVRB	chr19:40953690-40971725	1.32724	0.0134897
XLOC_020229	XLOC_020229	TPST1	chr7:65670258-65825438	-1.19587	0.013496
XLOC_000828	XLOC_000828	FCRLB	chr1:161692456-161697933	1.6935	0.0135235
XLOC_023478	XLOC_023478	DMD	chrX:31137344-33357726	-1.57592	0.0136313
XLOC_014056	XLOC_014056	ADAMTS1	chr21:28208605-28217728	-1.3342	0.0136453
XLOC_006596	XLOC_006596	SLC7A8	chr14:23594503-23652849	2.21116	0.013691
XLOC_005101	XLOC_005101	MLXIP	chr12:122516651-122628967	-1.42182	0.013734
XLOC_008579	XLOC_008579	CYBA	chr16:88709696-88717492	-1.17791	0.0138223
XLOC_010079	XLOC_010079	DOK6	chr18:67068283-67516322	-1.98	0.0138792
XLOC_011899	XLOC_011899	FAM59B	chr2:26395959-26412532	-1.68784	0.0138987
XLOC_011637	XLOC_011637	RASIP1	chr19:49223841-49243970	1.79769e+308	0.0139362
XLOC_016084	XLOC_016084	LOC100144602	chr4:66535678-66559104	1.79769e+308	0.0139362
XLOC_014600	XLOC_014600	C1QTNF6	chr22:37576205-37584330	2.3414	0.0139681
XLOC_010509	XLOC_010509	DDA1	chr19:17420336-17445638	-1.36303	0.0139714
XLOC_012692	XLOC_012692	SLC8A1	chr2:40144773-40739575	-1.1789	0.0140626
XLOC_011641	XLOC_011641	HSD17B14	chr19:49316273-49339934	-3.94257	0.0140828
XLOC_009375	XLOC_009375	PLD6	chr17:17104308-17109646	-2.15351	0.014094
XLOC_006721	XLOC_006721	TMEM30B	chr14:61744088-61748530	2.17567	0.0141587
XLOC_009839	XLOC_009839	JMJD6	chr17:74708913-74722881	-1.47694	0.0141768
XLOC_002808	XLOC_002808	PTPLA	chr10:17631957-17659373	-1.91122	0.0141956
XLOC_010371	XLOC_010371	STXBP2	chr19:7701990-7712759	-1.94577	0.0142433
XLOC_007371	XLOC_007371	GPR176	chr15:40092930-40213093	-1.17806	0.014247
XLOC_002609	XLOC_002609	ENTPD7	chr10:101419262-101515894	-1.73076	0.0143679
XLOC_023699	XLOC_023699	KLHL13	chrX:117031775-117251303	-2.26175	0.0144323
XLOC_010146	XLOC_010146	OSBPL1A	chr18:21742010-21977833	1.35448	0.0144469
XLOC_015467	XLOC_015467	CELSR3	chr3:48673895-48700348	-2.03041	0.0144487
XLOC_021471	XLOC_021471	C8orf31	chr8:144120678-144135720	-2.52636	0.0144517
XLOC_000039	XLOC_000039	PRDM16	chr1:2985741-3355185	2.58287	0.0144843
XLOC_009778	XLOC_009778	FAM20A	chr17:66531256-66597095	1.20237	0.0146011
XLOC_001542	XLOC_001542	SLC1A7	chr1:53552854-53608289	-2.24843	0.0146117
XLOC_000619	XLOC_000619	HSD3B1	chr1:120049825-120057681	-1.79769e+308	0.0146909
XLOC_012279	XLOC_012279	LYPD6B	chr2:149894980-150071772	-1.79769e+308	0.0146909
XLOC_016065	XLOC_016065	RASL11B	chr4:53728494-53733002	-1.79769e+308	0.0146909
XLOC_020594	XLOC_020594	LOC154822	chr7:158801044-158818929	-1.79769e+308	0.0146909
XLOC_011745	XLOC_011745	ZNF702P	chr19:53471503-53496784	-2.01703	0.0147011
XLOC_021034	XLOC_021034	PTN	chr7:136912091-137028546	3.70428	0.0148306
XLOC_013704	XLOC_013704	ACSS1	chr20:24986865-25038818	2.80618	0.0148998
XLOC_003312	XLOC_003312	INSC	chr11:15133969-15268754	1.79769e+308	0.014938
XLOC_023287	XLOC_023287	RAB33A	chrX:129305772-129318844	-2.34054	0.0149473
XLOC_004742	XLOC_004742	TSPAN11	chr12:31079837-31149537	2.08567	0.0149657
XLOC_007703	XLOC_007703	CHTF18	chr16:838621-850733	1.95909	0.0150353
XLOC_009260	XLOC_009260	P2RX1	chr17:3799884-3819960	-3.90146	0.0151178
XLOC_022563	XLOC_022563	ZFAND5	chr9:74966340-74980163	-1.38047	0.0151486
XLOC_021106	XLOC_021106	PRKAG2	chr7:151253200-151576308	-1.37072	0.0152123
XLOC_010058	XLOC_010058	SEC11C	chr18:56807124-56826063	-1.53862	0.0152288
XLOC_010821	XLOC_010821	ZNF114	chr19:48774653-48790863	1.79769e+308	0.0152318
XLOC_014504	XLOC_014504	POM121L1P	chr22:22974027-22987012	1.79769e+308	0.0152318
XLOC_016013	XLOC_016013	LOC285540	chr4:25162293-25200127	1.79769e+308	0.0152318
XLOC_018562	XLOC_018562	ETV7	chr6:36321997-36355577	-3.59623	0.0152991
XLOC_001326	XLOC_001326	ECE1	chr1:21543739-21672034	-1.24969	0.0153054
XLOC_015872	XLOC_015872	LEPREL1	chr3:189674516-189840226	-2.23954	0.0153309
XLOC_021497	XLOC_021497	GPR172A	chr8:145582216-145584948	-1.36755	0.0153417
XLOC_003409	XLOC_003409	SLC39A13	chr11:47430045-47438051	-1.15087	0.0153944
XLOC_022672	XLOC_022672	KLF4	chr9:110247132-110252047	1.17257	0.0154228
XLOC_012377	XLOC_012377	GLS	chr2:191745546-191830270	-1.44466	0.0154457
XLOC_000890	XLOC_000890	PAPPA2	chr1:176432306-176811970	-1.30162	0.0154822
XLOC_015227	XLOC_015227	FNDC3B	chr3:171757417-172118492	-1.48006	0.0155211
XLOC_016597	XLOC_016597	TSPAN5	chr4:99391517-99579812	1.13943	0.0155393
XLOC_004496	XLOC_004496	ZNF259	chr11:116649275-116658739	-1.18862	0.0155483
XLOC_012611	XLOC_012611	OSR1	chr2:19551245-19558372	1.31749	0.0156227
XLOC_011728	XLOC_011728	FPR1	chr19:52249022-52255150	-3.96357	0.0156263
XLOC_009578	XLOC_009578	LEPREL4	chr17:39958204-39968451	-1.15484	0.0156994
XLOC_013052	XLOC_013052	HOXD-AS2	chr2:176999568-177001826	-2.06608	0.0157267
XLOC_017476	XLOC_017476	ARRDC3	chr5:90664540-90716532	1.13892	0.015785
XLOC_023518	XLOC_023518	KCND1	chrX:48818638-48828251	2.80384	0.0157918
XLOC_023876	XLOC_023876	CLIC2	chrX:154505499-154563986	1.98767	0.0157945
XLOC_006110	XLOC_006110	LINC00346	chr13:111516333-111522655	1.66762	0.015829
XLOC_014199	XLOC_014199	DGCR5	chr22:18958010-18982142	-2.43504	0.0159578
XLOC_013761	XLOC_013761	SAMHD1	chr20:35504569-35580246	1.27791	0.0160411
XLOC_015011	XLOC_015011	TMEM45A	chr3:100211462-100296285	-1.14913	0.0160627
XLOC_003691	XLOC_003691	CAPN5	chr11:76777991-76837198	1.31481	0.0160795
XLOC_012293	XLOC_012293	TANC1	chr2:159825145-160089170	-1.38734	0.0161484
XLOC_022843	XLOC_022843	CARD9	chr9:139258407-139268133	-2.84299	0.0161847
XLOC_009350	XLOC_009350	MYH1	chr17:10395626-10421859	-3.8531	0.0162234
XLOC_013762	XLOC_013762	RBL1	chr20:35626177-35724410	1.75285	0.0163712
XLOC_010430	XLOC_010430	CNN1	chr19:11649578-11661138	-1.40272	0.0163827
XLOC_009006	XLOC_009006	NGFR	chr17:47572654-47592382	2.78711	0.016427
XLOC_022028	XLOC_022028	LOC158376	chr9:35909479-35911617	-2.37879	0.0164521
XLOC_004332	XLOC_004332	MRGPRF	chr11:68771861-68780850	1.26618	0.0164586
XLOC_007965	XLOC_007965	IRX5	chr16:54965110-54968395	-1.56161	0.0165014
XLOC_000436	XLOC_000436	AK4	chr1:65613231-65697828	-1.35025	0.016595
XLOC_003369	XLOC_003369	FJX1	chr11:35639734-35642421	-1.26878	0.0166248
XLOC_020394	XLOC_020394	CDHR3	chr7:105603656-105676877	2.54943	0.0166743
XLOC_007466	XLOC_007466	MNS1	chr15:56657643-56757335	2.42268	0.0166825
XLOC_016161	XLOC_016161	ARHGAP24	chr4:86396283-86923823	1.22262	0.0167791
XLOC_000848	XLOC_000848	MAEL	chr1:166958518-166991447	1.79769e+308	0.01681
XLOC_003839	XLOC_003839	CRTAM	chr11:122709254-122743347	1.79769e+308	0.01681
XLOC_004446	XLOC_004446	MMP1	chr11:102654406-102714342	-1.55552	0.016843
XLOC_004108	XLOC_004108	ALX4	chr11:44282277-44331716	2.78148	0.0168509
XLOC_008451	XLOC_008451	KIFC3	chr16:57792128-57836439	-1.15791	0.0169334
XLOC_009604	XLOC_009604	BRCA1	chr17:41196311-41277500	1.82735	0.0169359
XLOC_010121	XLOC_010121	LAMA1	chr18:6941742-7117813	1.17071	0.017017
XLOC_005459	XLOC_005459	ANKRD52	chr12:56623819-56652143	-1.23587	0.0170776
XLOC_021599	XLOC_021599	TNFRSF10B	chr8:22844929-22941132	-1.36515	0.0171284
XLOC_006281	XLOC_006281	PPP1R36	chr14:65016619-65056096	-2.89836	0.0171313
XLOC_008329	XLOC_008329	CDR2	chr16:22357256-22385938	-1.15713	0.0171443
XLOC_021806	XLOC_021806	FBXO43	chr8:101145587-101158099	1.79769e+308	0.017184
XLOC_009002	XLOC_009002	IGF2BP1	chr17:47074773-47133507	-2.01413	0.0172031
XLOC_004511	XLOC_004511	MPZL3	chr11:118100335-118123011	-3.81542	0.0172963
XLOC_008204	XLOC_008204	HAGH	chr16:1859103-1877195	-1.34859	0.0174001
XLOC_005125	XLOC_005125	TMEM132B	chr12:125811161-126143589	1.77208	0.0174039
XLOC_012097	XLOC_012097	ATOH8	chr2:85980908-86018506	1.60887	0.0175054
XLOC_006648	XLOC_006648	NFKBIA	chr14:35870715-35873960	-1.18048	0.017508
XLOC_021748	XLOC_021748	FABP4	chr8:82390731-82395473	-2.58967	0.0178221
XLOC_004502	XLOC_004502	PCSK7	chr11:117075787-117102811	-1.1241	0.0178527
XLOC_020561	XLOC_020561	GIMAP2	chr7:150382793-150390728	2.76951	0.0178528
XLOC_016324	XLOC_016324	GALNT7	chr4:174089903-174245118	-1.2484	0.0179057
XLOC_022416	XLOC_022416	BNC2	chr9:16409500-16870786	1.11071	0.0180432
XLOC_010597	XLOC_010597	KIAA0355	chr19:34745455-34846471	-1.18618	0.0180551
XLOC_015523	XLOC_015523	POC1A	chr3:52109248-52188706	1.96534	0.0181832
XLOC_010558	XLOC_010558	ZNF714	chr19:21264952-21307883	1.52831	0.0182434
XLOC_015867	XLOC_015867	MASP1	chr3:186933872-187009810	1.21995	0.0182484
XLOC_012155	XLOC_012155	IL1RL2	chr2:102803432-102855811	1.98087	0.0182817
XLOC_013193	XLOC_013193	PAX3	chr2:223064605-223169936	-4.0419	0.0183489
XLOC_004465	XLOC_004465	SLC35F2	chr11:107661716-107729914	1.30659	0.0183938
XLOC_008893	XLOC_008893	CSF3	chr17:38171613-38174066	-5.31145	0.0184081
XLOC_007115	XLOC_007115	LACTB	chr15:63413998-63434260	-1.50367	0.0184144
XLOC_023855	XLOC_023855	IRAK1	chrX:153275956-153285342	-1.18906	0.0184587
XLOC_016071	XLOC_016071	TMEM165	chr4:56262089-56292342	-1.11764	0.018465
XLOC_013698	XLOC_013698	CST4	chr20:23666276-23669662	-1.79769e+308	0.018496
XLOC_020327	XLOC_020327	BHLHA15	chr7:97841565-97842271	-1.79769e+308	0.018496
XLOC_003302	XLOC_003302	MICAL2	chr11:12132137-12285331	-1.16969	0.0185482
XLOC_003707	XLOC_003707	CCDC81	chr11:86085777-86134151	-2.93788	0.0185491
XLOC_000342	XLOC_000342	ATP6V0B	chr1:44440601-44443972	-1.23877	0.0185875
XLOC_013504	XLOC_013504	SLC2A10	chr20:45338278-45364985	-1.12957	0.0186747
XLOC_004786	XLOC_004786	AQP5	chr12:50355278-50359461	1.79769e+308	0.0187316
XLOC_021425	XLOC_021425	DEPTOR	chr8:120885899-121063157	1.10795	0.0187729
XLOC_018248	XLOC_018248	KIAA1244	chr6:138483052-138665800	-3.83386	0.018874
XLOC_003632	XLOC_003632	ALDH3B1	chr11:67776047-67796743	-1.26828	0.0188876
XLOC_003798	XLOC_003798	TAGLN	chr11:117049938-117075508	-1.67758	0.0189243
XLOC_005621	XLOC_005621	SSH1	chr12:109176465-109251359	-1.78285	0.0189442
XLOC_002224	XLOC_002224	TTC13	chr1:231041986-231114618	-1.34447	0.0189547
XLOC_017523	XLOC_017523	MARCH3	chr5:126203405-126366440	-1.24331	0.0189663
XLOC_011535	XLOC_011535	PSG3	chr19:43225793-43244668	-1.7685	0.0189964
XLOC_004296	XLOC_004296	CD248	chr11:66081957-66084515	1.11577	0.019069
XLOC_012820	XLOC_012820	CAPG	chr2:85621870-85641197	1.12853	0.0191115
XLOC_015958	XLOC_015958	WFS1	chr4:6271576-6304992	-1.40109	0.0191127
XLOC_015144	XLOC_015144	MRAS	chr3:138066489-138124377	-1.16062	0.0191246
XLOC_022651	XLOC_022651	CORO2A	chr9:100883256-100954956	-2.13188	0.0191522
XLOC_000836	XLOC_000836	UAP1	chr1:162531295-162569633	-1.16066	0.0191816
XLOC_011338	XLOC_011338	SLC35E1	chr19:16660647-16683193	-1.09992	0.0192254
XLOC_010448	XLOC_010448	RNASEH2A	chr19:12917427-12924462	1.49678	0.0192255
XLOC_023370	XLOC_023370	ABCD1	chrX:152990322-153010216	-1.41776	0.0192981
XLOC_014614	XLOC_014614	TMEM184B	chr22:38615297-38669040	-1.19152	0.0193127
XLOC_004977	XLOC_004977	KRT19P2,MIR492	chr12:95228173-95228804	1.73926	0.0193245
XLOC_017602	XLOC_017602	ARAP3	chr5:141032967-141061800	-1.56564	0.0193478
XLOC_014382	XLOC_014382	TEF	chr22:41763336-41795332	1.23529	0.0193588
XLOC_018312	XLOC_018312	IGF2R	chr6:160390130-160527583	-1.12251	0.0193778
XLOC_001460	XLOC_001460	RHBDL2	chr1:39351478-39407456	-2.0265	0.0195045
XLOC_014459	XLOC_014459	ATP6V1E1	chr22:18074902-18111588	-1.14415	0.0195204
XLOC_020726	XLOC_020726	GLI3	chr7:42000547-42276618	1.43903	0.0196541
XLOC_011993	XLOC_011993	MSH2	chr2:47630262-47710360	1.22656	0.0196565
XLOC_014443	XLOC_014443	KLHDC7B	chr22:50986461-50989452	-2.19941	0.0196844
XLOC_005379	XLOC_005379	NCKAP5L	chr12:50184928-50222208	-1.17102	0.0197019
XLOC_006817	XLOC_006817	LGMN	chr14:93170151-93215047	-1.18364	0.0197163
XLOC_005917	XLOC_005917	FAM70B	chr13:114462215-114514899	-2.56601	0.019759
XLOC_006990	XLOC_006990	LOC100288637	chr15:30938317-31065209	2.06369	0.0197795
XLOC_023610	XLOC_023610	XIST	chrX:73012039-73072588	1.16747	0.0198136
XLOC_015071	XLOC_015071	EAF2	chr3:121554033-121605373	-2.30647	0.0198644
XLOC_003668	XLOC_003668	RELT	chr11:73087404-73108519	-1.74051	0.0198764
XLOC_013836	XLOC_013836	SALL4	chr20:50400582-50419048	-2.4143	0.0198873
XLOC_009939	XLOC_009939	MYL12A	chr18:3247527-3256234	-1.24677	0.01992
XLOC_009011	XLOC_009011	ITGA3	chr17:48133339-48167849	-1.25545	0.0199257
XLOC_004530	XLOC_004530	PVRL1	chr11:119508807-119599435	1.81153	0.0200065
XLOC_020831	XLOC_020831	FGL2	chr7:76751933-76924521	1.55028	0.0200099
XLOC_011302	XLOC_011302	PODNL1	chr19:14041999-14072256	-3.50307	0.0200334
XLOC_017205	XLOC_017205	WWC1	chr5:167719064-167899308	2.09115	0.0201117
XLOC_013596	XLOC_013596	DNAJC5	chr20:62526454-62567384	-1.0978	0.0202759
XLOC_008238	XLOC_008238	CCDC64B	chr16:3077867-3085542	-3.74594	0.0202906
XLOC_005014	XLOC_005014	CHST11	chr12:104850691-105155792	-1.13775	0.0203311
XLOC_018439	XLOC_018439	ZSCAN23	chr6:28400431-28411279	2.09767	0.0203433
XLOC_001435	XLOC_001435	COL8A2	chr1:36560843-36565850	1.24656	0.0203793
XLOC_009683	XLOC_009683	DLX3	chr17:48067368-48072588	2.70476	0.0203933
XLOC_007663	XLOC_007663	CHSY1	chr15:101715927-101792137	-1.09142	0.0204056
XLOC_002247	XLOC_002247	NID1	chr1:236139131-236228481	1.09147	0.0204195
XLOC_004522	XLOC_004522	HYOU1	chr11:118914895-118927925	-1.14261	0.0204994
XLOC_003303	XLOC_003303	MICALCL	chr11:12308446-12380691	-2.09682	0.0205141
XLOC_001511	XLOC_001511	POMGNT1	chr1:46654352-46686928	-1.19316	0.0205472
XLOC_018793	XLOC_018793	PTPRK	chr6:128289923-128841870	-1.09902	0.0205994
XLOC_003203	XLOC_003203	PNPLA2	chr11:818900-825571	-1.22692	0.0206309
XLOC_015229	XLOC_015229	NLGN1	chr3:173116243-174001116	1.74719	0.0207172
XLOC_020037	XLOC_020037	FAM20C	chr7:192968-300740	1.08966	0.0207439
XLOC_010685	XLOC_010685	DLL3	chr19:39989556-39999121	1.79769e+308	0.0207677
XLOC_004322	XLOC_004322	ALDH3B2	chr11:67429632-67448685	-3.27177	0.0208538
XLOC_005731	XLOC_005731	POLE	chr12:133200347-133263945	1.39928	0.02092
XLOC_014280	XLOC_014280	MIAT	chr22:27053445-27072440	2.05928	0.0209404
XLOC_015822	XLOC_015822	RPL22L1	chr3:170582664-170588045	1.08386	0.0210028
XLOC_020885	XLOC_020885	TMEM130	chr7:98444110-98467673	1.84746	0.0210653
XLOC_012815	XLOC_012815	LRRTM1	chr2:79740059-80875988	1.79769e+308	0.0211034
XLOC_001860	XLOC_001860	SHE	chr1:154451953-154474526	1.79769e+308	0.0211224
XLOC_003412	XLOC_003412	FAM180B	chr11:47608229-47610746	1.79769e+308	0.0211224
XLOC_003580	XLOC_003580	MIR612	chr11:65211928-65212028	1.79769e+308	0.0211224
XLOC_004666	XLOC_004666	KLRG1	chr12:9142220-9163340	1.79769e+308	0.0211224
XLOC_008554	XLOC_008554	SDR42E1	chr16:82031250-82045093	1.79769e+308	0.0211224
XLOC_008699	XLOC_008699	GUCY2D	chr17:7905987-7923658	1.79769e+308	0.0211224
XLOC_009234	XLOC_009234	RTN4RL1	chr17:1837970-1928178	1.79769e+308	0.0211224
XLOC_009564	XLOC_009564	KRT32	chr17:39615764-39623638	1.79769e+308	0.0211224
XLOC_020472	XLOC_020472	AKR1B15	chr7:134233848-134264592	1.79769e+308	0.0211224
XLOC_023493	XLOC_023493	EFHC2	chrX:44007127-44202923	1.79769e+308	0.0211224
XLOC_011544	XLOC_011544	PSG4	chr19:43696853-43709790	-1.5282	0.0211453
XLOC_016720	XLOC_016720	PDGFC	chr4:157682762-157892546	-1.08626	0.0211562
XLOC_008841	XLOC_008841	CCL13	chr17:32683470-32685629	-1.79769e+308	0.0211953
XLOC_011639	XLOC_011639	FUT1	chr19:49251267-49258647	-1.79769e+308	0.0211953
XLOC_014742	XLOC_014742	SLC6A1	chr3:11034419-11080935	-1.79769e+308	0.0211953
XLOC_008800	XLOC_008800	TRAF4	chr17:27071022-27077976	-1.22931	0.0212567
XLOC_017828	XLOC_017828	HIST1H4C	chr6:26104175-26104565	1.13258	0.0212628
XLOC_004523	XLOC_004523	H2AFX	chr11:118964584-118966177	1.2396	0.0212899
XLOC_022753	XLOC_022753	HSPA5	chr9:127997126-128003666	-1.23678	0.0213164
XLOC_016052	XLOC_016052	ATP10D	chr4:47487409-47595503	-1.08459	0.0213365
XLOC_006686	XLOC_006686	TRIM9	chr14:51441980-51562422	2.53853	0.0213516
XLOC_005592	XLOC_005592	GNPTAB	chr12:102139274-102224645	-1.08359	0.0213659
XLOC_013803	XLOC_013803	WFDC3	chr20:44402846-44420547	2.32178	0.0213802
XLOC_000430	XLOC_000430	PGM1	chr1:64058946-64125916	-1.11076	0.0214408
XLOC_003519	XLOC_003519	INCENP	chr11:61891444-61920635	1.3219	0.0214483
XLOC_000622	XLOC_000622	FAM72B	chr1:120839004-120855681	1.9519	0.0214875
XLOC_000214	XLOC_000214	TRNP1	chr1:27320194-27327377	1.19555	0.0215107
XLOC_012410	XLOC_012410	NBEAL1	chr2:203879601-204082717	-1.0896	0.0215432
XLOC_014650	XLOC_014650	CENPM	chr22:42334740-42343148	2.4256	0.021582
XLOC_017230	XLOC_017230	CPEB4	chr5:173315330-173387313	-1.18685	0.0215861
XLOC_004574	XLOC_004574	ETS1	chr11:128328655-128457453	-1.09305	0.0216003
XLOC_013328	XLOC_013328	BMP2	chr20:6748744-6760910	-2.37263	0.0216183
XLOC_017350	XLOC_017350	LMBRD2	chr5:36103413-36152015	-1.17207	0.021836
XLOC_002557	XLOC_002557	IFIT3	chr10:91087601-91100725	1.29523	0.0218708
XLOC_018868	XLOC_018868	RGS17	chr6:153332031-153452389	1.86887	0.0219695
XLOC_001134	XLOC_001134	CNST	chr1:246729638-246831884	-1.21952	0.0220152
XLOC_009971	XLOC_009971	CEP192	chr18:12991360-13125051	1.1165	0.022019
XLOC_023119	XLOC_023119	HEPH	chrX:65382432-65487230	-1.13278	0.0220341
XLOC_011168	XLOC_011168	LONP1	chr19:5691844-5720176	-1.07374	0.022043
XLOC_011540	XLOC_011540	PSG7	chr19:43428283-43441330	-2.49352	0.0221034
XLOC_011380	XLOC_011380	GMIP	chr19:19740284-19754455	-1.72647	0.0221525
XLOC_007631	XLOC_007631	HAPLN3	chr15:89420518-89438770	-1.63802	0.0221861
XLOC_022378	XLOC_022378	NOXA1	chr9:140317846-140335901	-1.79769e+308	0.0221903
XLOC_022792	XLOC_022792	PTGES	chr9:132500614-132515344	-1.11036	0.0221918
XLOC_015797	XLOC_015797	LXN	chr3:158362316-158410360	1.35838	0.0222416
XLOC_003744	XLOC_003744	ARHGAP42	chr11:100558406-100861656	1.61599	0.0223095
XLOC_017952	XLOC_017952	C4A,LOC100293534	chr6:31982571-32003195	1.9824	0.0223302
XLOC_001723	XLOC_001723	NGF	chr1:115828536-115880857	-1.27772	0.0223704
XLOC_020412	XLOC_020412	TES	chr7:115850546-115898837	-1.24149	0.0223713
XLOC_017623	XLOC_017623	IL17B	chr5:148753829-148758838	-3.68593	0.0223865
XLOC_014387	XLOC_014387	MEI1	chr22:42095517-42195459	-1.9697	0.0223998
XLOC_018572	XLOC_018572	MDGA1	chr6:37600283-37665766	1.17662	0.0224159
XLOC_017591	XLOC_017591	SRA1	chr5:139929651-139937678	-1.09907	0.02248
XLOC_007295	XLOC_007295	ARRDC4	chr15:98503932-98517068	-1.09401	0.0224967
XLOC_015579	XLOC_015579	C3orf64	chr3:69024367-69062774	-1.17477	0.0225065
XLOC_009885	XLOC_009885	ARHGDIA	chr17:79825596-79829282	-1.09298	0.0225167
XLOC_022931	XLOC_022931	SHROOM2	chrX:9754495-9917481	-2.50976	0.0226197
XLOC_000068	XLOC_000068	SPSB1	chr1:9352940-9429590	1.11885	0.0226349
XLOC_017322	XLOC_017322	DNAH5	chr5:13690436-13944589	-1.62723	0.0226351
XLOC_012783	XLOC_012783	SFXN5	chr2:73169164-73298965	1.28857	0.0226637
XLOC_003342	XLOC_003342	BBOX1	chr11:27062508-27149354	3.47949	0.0227063
XLOC_015789	XLOC_015789	SSR3	chr3:156257928-156272973	-1.33677	0.0227159
XLOC_022920	XLOC_022920	XG	chrX:2670092-2734541	-1.24648	0.0227417
XLOC_015140	XLOC_015140	IL20RB	chr3:136676706-136729926	-1.18637	0.0227594
XLOC_022173	XLOC_022173	NIPSNAP3A	chr9:107509968-107522403	-1.15256	0.0227776
XLOC_009596	XLOC_009596	CCR10	chr17:40831419-40833845	1.86612	0.022803
XLOC_010413	XLOC_010413	SLC44A2	chr19:10713120-10755235	-1.07965	0.0228893
XLOC_012343	XLOC_012343	HOXD3	chr2:177028804-177037826	-2.7932	0.022895
XLOC_003516	XLOC_003516	FEN1	chr11:61560108-61564714	1.32548	0.0229095
XLOC_011581	XLOC_011581	EML2	chr19:46112657-46148775	-1.36016	0.0230304
XLOC_001257	XLOC_001257	MAD2L2	chr1:11734536-11751678	1.34418	0.0230461
XLOC_010724	XLOC_010724	LOC100505622	chr19:42636780-42641251	-3.72275	0.0231078
XLOC_000623	XLOC_000623	HIST2H2BA	chr1:120906033-120914842	1.49687	0.0231172
XLOC_005388	XLOC_005388	SLC11A2	chr12:51373565-51422058	-1.51957	0.0231441
XLOC_007730	XLOC_007730	SLC9A3R2	chr16:2076868-2089027	-1.82522	0.0232358
XLOC_021646	XLOC_021646	RAB11FIP1	chr8:37716464-37757015	-2.28606	0.0232365
XLOC_008274	XLOC_008274	EMP2	chr16:10622278-10674539	1.09724	0.0232897
XLOC_012631	XLOC_012631	POMC	chr2:25383721-25391559	1.79769e+308	0.0232903
XLOC_015135	XLOC_015135	EPHB1	chr3:134514098-134979307	-1.89244	0.0233571
XLOC_009934	XLOC_009934	TYMS	chr18:596997-712662	1.91209	0.0234195
XLOC_004949	XLOC_004949	ZDHHC17	chr12:77157853-77247474	-1.09882	0.0234709
XLOC_010587	XLOC_010587	TDRD12	chr19:33210678-33281714	3.45972	0.0234886
XLOC_012127	XLOC_012127	ITPRIPL1	chr2:96991061-96994091	1.79769e+308	0.0235251
XLOC_002169	XLOC_002169	USH2A	chr1:215796235-216596738	1.79769e+308	0.0235944
XLOC_020713	XLOC_020713	TBX20	chr7:35242041-35293711	1.79769e+308	0.0235944
XLOC_010533	XLOC_010533	SSBP4	chr19:18530145-18549111	1.45675	0.0236095
XLOC_016377	XLOC_016377	SPON2	chr4:1160720-1202750	1.25093	0.0236871
XLOC_007302	XLOC_007302	ALDH1A3	chr15:101420008-101456830	-1.13493	0.0237296
XLOC_012545	XLOC_012545	ASB1	chr2:239335625-239360891	-1.06202	0.0237553
XLOC_016813	XLOC_016813	LOC255167	chr5:6582286-6588613	-2.18958	0.0238695
XLOC_014021	XLOC_014021	ADARB1	chr21:46494492-46646478	-1.86298	0.0238716
XLOC_000008	XLOC_000008	PLEKHN1	chr1:901876-910484	-2.68279	0.0238804
XLOC_005782	XLOC_005782	BRCA2	chr13:32889616-32973809	1.26594	0.024033
XLOC_012353	XLOC_012353	UBE2E3	chr2:181845111-181928150	1.43673	0.0240336
XLOC_001679	XLOC_001679	PSRC1	chr1:109822175-109825790	1.86115	0.0240803
XLOC_008945	XLOC_008945	TMEM106A	chr17:41363893-41371589	-1.73614	0.0241693
XLOC_002677	XLOC_002677	TDRD1	chr10:115939028-115992063	1.79769e+308	0.024178
XLOC_006891	XLOC_006891	MKRN3	chr15:23810453-23813166	1.79769e+308	0.024178
XLOC_011659	XLOC_011659	SLC17A7	chr19:49932654-49944808	1.79769e+308	0.024178
XLOC_012356	XLOC_012356	PPP1R1C	chr2:182850550-182982419	1.79769e+308	0.024178
XLOC_013804	XLOC_013804	TNNC2	chr20:44451854-44455953	1.79769e+308	0.024178
XLOC_015863	XLOC_015863	CRYGS	chr3:186256231-186262167	1.79769e+308	0.024178
XLOC_020686	XLOC_020686	HOXA13	chr7:27236498-27239725	1.79769e+308	0.024178
XLOC_016663	XLOC_016663	TMEM155	chr4:122680084-122687963	2.9333	0.0241971
XLOC_022347	XLOC_022347	EGFL7	chr9:139553307-139567130	-1.55637	0.0242418
XLOC_022679	XLOC_022679	EPB41L4B	chr9:111934253-112083021	-2.09715	0.0245192
XLOC_013768	XLOC_013768	KIAA1755	chr20:36838906-36889174	1.32725	0.0245585
XLOC_013100	XLOC_013100	ANKRD44	chr2:197851385-198175521	-2.01936	0.024571
XLOC_016126	XLOC_016126	EPGN	chr4:75174203-75179307	-2.73993	0.024602
XLOC_006000	XLOC_006000	KIAA0564	chr13:42140960-42535221	-1.50694	0.0246498
XLOC_017256	XLOC_017256	TMED9	chr5:177019212-177023099	-1.08291	0.0246769
XLOC_021601	XLOC_021601	TNFRSF10A	chr8:23048969-23082680	-1.937	0.0247292
XLOC_016736	XLOC_016736	DDX60	chr4:169137441-169239958	1.18111	0.0247665
XLOC_001008	XLOC_001008	C4BPA	chr1:207277606-207318317	-1.79769e+308	0.0247696
XLOC_011650	XLOC_011650	CGB7	chr19:49557530-49558997	-1.79769e+308	0.0247696
XLOC_020246	XLOC_020246	FZD9	chr7:72848108-72850450	-1.79769e+308	0.0247696
XLOC_021833	XLOC_021833	LINC00536	chr8:116962735-117337297	-1.79769e+308	0.0247696
XLOC_002105	XLOC_002105	ADIPOR1	chr1:202909959-202927700	-1.17444	0.024935
XLOC_015626	XLOC_015626	KIAA1524	chr3:108268717-108413693	1.93762	0.025028
XLOC_006894	XLOC_006894	SNRPN,SNURF	chr15:25068793-25223729	-1.07997	0.0250873
XLOC_016118	XLOC_016118	AFP	chr4:74301932-74321492	-2.31248	0.0251706
XLOC_007801	XLOC_007801	RMI2	chr16:11439310-11445617	1.75761	0.0251946
XLOC_020664	XLOC_020664	IGF2BP3	chr7:23349827-23509995	-1.80826	0.0252437
XLOC_018698	XLOC_018698	ME1	chr6:83920109-84140938	-1.17957	0.0253862
XLOC_001329	XLOC_001329	HSPG2	chr1:22138757-22263750	-1.1789	0.0253877
XLOC_005450	XLOC_005450	ITGA7	chr12:56075329-56106089	1.70171	0.0253985
XLOC_015399	XLOC_015399	SUSD5	chr3:33191536-33260707	-2.06005	0.0254204
XLOC_008698	XLOC_008698	CNTROB	chr17:7835441-7853237	1.12113	0.0254676
XLOC_023582	XLOC_023582	OPHN1	chrX:67262185-67653299	-1.23789	0.0254747
XLOC_020767	XLOC_020767	SEC61G	chr7:54819939-54826939	-1.19672	0.02548
XLOC_002461	XLOC_002461	MYPN	chr10:69865873-69971773	-2.20444	0.0255666
XLOC_014733	XLOC_014733	CRELD1	chr3:9975523-9987097	-1.52544	0.0255803
XLOC_014091	XLOC_014091	TIAM1	chr21:32490735-32931290	1.08207	0.025593
XLOC_015154	XLOC_015154	ACPL2	chr3:140950681-141013486	1.36068	0.0255978
XLOC_000940	XLOC_000940	CFH	chr1:196621007-196716634	-1.34395	0.0256294
XLOC_018262	XLOC_018262	PHACTR2	chr6:143929316-144152322	-1.09582	0.0256951
XLOC_017323	XLOC_017323	ANKH	chr5:14704908-14871887	1.08317	0.0257938
XLOC_007707	XLOC_007707	CACNA1H	chr16:1203240-1275254	1.82913	0.0258142
XLOC_018282	XLOC_018282	PPP1R14C	chr6:150464187-150571528	1.66598	0.0258348
XLOC_014260	XLOC_014260	POM121L9P	chr22:24647588-24661492	1.90061	0.0260069
XLOC_017583	XLOC_017583	C5orf65	chr5:138727634-138730885	-1.93126	0.0260079
XLOC_021696	XLOC_021696	TOX	chr8:59717976-60031767	2.6188	0.0260402
XLOC_002199	XLOC_002199	PYCR2	chr1:226107579-226111965	-1.11342	0.0260421
XLOC_020565	XLOC_020565	NOS3	chr7:150688143-150721586	-1.93193	0.0260763
XLOC_015302	XLOC_015302	FAM43A	chr3:194406621-194409766	-1.29437	0.0260859
XLOC_007660	XLOC_007660	FLJ42289	chr15:100884661-100890923	1.79769e+308	0.0260991
XLOC_011184	XLOC_011184	DENND1C	chr19:6464259-6481798	1.79769e+308	0.0260991
XLOC_016974	XLOC_016974	LOC100505894	chr5:87564698-87732491	1.79769e+308	0.0260991
XLOC_015332	XLOC_015332	SRGAP3	chr3:9022277-9291311	1.99214	0.0261132
XLOC_013751	XLOC_013751	FER1L4	chr20:34146506-34195484	-2.14715	0.0263892
XLOC_009393	XLOC_009393	FAM83G	chr17:18855477-18950336	-1.38396	0.0264144
XLOC_015038	XLOC_015038	TAGLN3	chr3:111717585-111732735	1.79769e+308	0.0264859
XLOC_006657	XLOC_006657	CLEC14A	chr14:38723204-38725575	-1.7668	0.0266667
XLOC_011542	XLOC_011542	PSG2	chr19:43568361-43586893	-2.2043	0.0266853
XLOC_001522	XLOC_001522	STIL	chr1:47715810-47779819	1.58722	0.0267144
XLOC_012798	XLOC_012798	MOGS	chr2:74688183-74692537	-1.27071	0.0267666
XLOC_004754	XLOC_004754	CNTN1	chr12:41086243-41466213	-2.99709	0.0267862
XLOC_022442	XLOC_022442	MIR31HG	chr9:21454266-21559697	1.11124	0.0268749
XLOC_000228	XLOC_000228	SESN2	chr1:28585962-28609002	-1.05474	0.0268951
XLOC_008305	XLOC_008305	ARL6IP1	chr16:18802990-18812857	1.04071	0.0268992
XLOC_017922	XLOC_017922	HCP5	chr6:31430956-31433586	-2.71605	0.0269433
XLOC_012382	XLOC_012382	CCDC150	chr2:197504355-197597530	2.07657	0.0269953
XLOC_003674	XLOC_003674	POLD3	chr11:74303628-74353765	1.29824	0.0269988
XLOC_003033	XLOC_003033	ALDH18A1	chr10:97365685-97416567	-1.04725	0.0270277
XLOC_002918	XLOC_002918	FAM13C	chr10:60936347-61122661	1.79769e+308	0.0271143
XLOC_013781	XLOC_013781	JPH2	chr20:42740336-42816218	-1.79769e+308	0.0272667
XLOC_015757	XLOC_015757	PLSCR4	chr3:145910123-145968966	-1.19013	0.0274973
XLOC_005938	XLOC_005938	LATS2	chr13:21547175-21635722	-1.06755	0.0275721
XLOC_009188	XLOC_009188	FSCN2	chr17:79495416-79504156	-1.79769e+308	0.0276265
XLOC_001954	XLOC_001954	F11R	chr1:160965000-160991133	-1.83984	0.0276344
XLOC_016135	XLOC_016135	ART3	chr4:76932332-77033955	-1.79769e+308	0.0277138
XLOC_014292	XLOC_014292	NF2	chr22:29999544-30094589	-1.31927	0.0277172
XLOC_023016	XLOC_023016	MAOA	chrX:43515408-43606068	-2.18508	0.0277911
XLOC_016407	XLOC_016407	GRPEL1	chr4:7061779-7069800	-1.10769	0.0278058
XLOC_003729	XLOC_003729	PANX1	chr11:93862093-93915137	-1.05643	0.027882
XLOC_005072	XLOC_005072	RFC5	chr12:118454505-118470042	1.62141	0.0279289
XLOC_002650	XLOC_002650	NEURL	chr10:105253734-105352309	-2.28942	0.0280042
XLOC_001902	XLOC_001902	NES	chr1:156638555-156647189	1.0348	0.028024
XLOC_002482	XLOC_002482	SGPL1	chr10:72575703-72640932	-1.05766	0.0281072
XLOC_000259	XLOC_000259	TSSK3	chr1:32827861-32829924	1.79769e+308	0.0282184
XLOC_001348	XLOC_001348	IL22RA1	chr1:24446260-24469775	1.79769e+308	0.0282184
XLOC_010174	XLOC_010174	LOC647946	chr18:36786887-37331959	1.79769e+308	0.0282184
XLOC_015726	XLOC_015726	SLCO2A1	chr3:133651539-133748920	1.79769e+308	0.0282184
XLOC_017060	XLOC_017060	LEAP2	chr5:132209357-132210582	1.79769e+308	0.0282184
XLOC_017285	XLOC_017285	SLC9A3	chr5:473333-524549	1.79769e+308	0.0282184
XLOC_018728	XLOC_018728	FAXC	chr6:99720792-99797531	1.79769e+308	0.0282184
XLOC_005746	XLOC_005746	SGCG	chr13:23755059-23899304	-1.50699	0.0282518
XLOC_013942	XLOC_013942	C21orf63	chr21:33784751-33887697	1.74297	0.028291
XLOC_007479	XLOC_007479	RORA	chr15:60780482-61521502	-1.25397	0.0283193
XLOC_010576	XLOC_010576	PLEKHF1	chr19:30156326-30166383	1.32379	0.0283871
XLOC_009041	XLOC_009041	MSI2	chr17:55333930-55757299	-1.69962	0.0284119
XLOC_000010	XLOC_000010	AGRN	chr1:955502-991499	-1.02918	0.0285247
XLOC_005484	XLOC_005484	ARHGAP9	chr12:57853917-57873633	-1.79769e+308	0.0285789
XLOC_012763	XLOC_012763	GFPT1	chr2:69546900-69614386	-1.12584	0.0286124
XLOC_006738	XLOC_006738	PLEK2	chr14:67853699-67878828	-1.68995	0.0286155
XLOC_022509	XLOC_022509	OR2S2	chr9:35957104-35958151	-2.6855	0.0287094
XLOC_000661	XLOC_000661	HIST2H2AC	chr1:149858524-149858961	1.11023	0.0287321
XLOC_018407	XLOC_018407	HIST1H2BC	chr6:26123694-26124132	1.08678	0.0288387
XLOC_008718	XLOC_008718	FLJ34690	chr17:12453284-12540504	-1.79769e+308	0.0290173
XLOC_007143	XLOC_007143	CORO2B	chr15:68871307-69020144	1.14829	0.0290672
XLOC_012256	XLOC_012256	C2orf27A	chr2:132480063-132524977	-1.72721	0.0291173
XLOC_006808	XLOC_006808	GPR68	chr14:91698875-91720224	-1.45671	0.0291441
XLOC_020743	XLOC_020743	TMED4	chr7:44618761-44621827	-1.08645	0.0293021
XLOC_010427	XLOC_010427	LPPR2	chr19:11466061-11476374	-1.29059	0.0293412
XLOC_010463	XLOC_010463	NANOS3	chr19:13988062-13991571	-2.41452	0.0294247
XLOC_018435	XLOC_018435	TOB2P1	chr6:28183115-28186707	-1.89954	0.0294624
XLOC_007948	XLOC_007948	ORC6	chr16:46723557-46732306	1.63882	0.0294646
XLOC_001043	XLOC_001043	KCTD3	chr1:215740734-215795149	1.0274	0.0294654
XLOC_000548	XLOC_000548	FAM102B	chr1:109102970-109181949	1.07321	0.0296974
XLOC_001812	XLOC_001812	THEM5	chr1:151819576-151826173	-1.79769e+308	0.0297229
XLOC_002666	XLOC_002666	TECTB	chr10:114043492-114063070	-1.79769e+308	0.0297229
XLOC_004776	XLOC_004776	PRPH	chr12:49688908-49692481	-1.79769e+308	0.0297229
XLOC_004781	XLOC_004781	KCNH3	chr12:49932939-49952077	-1.79769e+308	0.0297229
XLOC_005416	XLOC_005416	KRT76	chr12:53161938-53171129	-1.79769e+308	0.0297229
XLOC_009805	XLOC_009805	C17orf28	chr17:72946838-72968900	-1.79769e+308	0.0297229
XLOC_013106	XLOC_013106	FONG	chr2:200625258-200715896	-1.79769e+308	0.0297229
XLOC_018887	XLOC_018887	SLC22A2	chr6:160637793-160679963	-1.79769e+308	0.0297229
XLOC_022078	XLOC_022078	TMC1	chr9:75136716-75451267	-1.79769e+308	0.0297229
XLOC_013010	XLOC_013010	FAP	chr2:163027199-163100045	-1.22351	0.0297296
XLOC_018761	XLOC_018761	REV3L	chr6:111620233-111804414	1.02361	0.0298986
XLOC_016874	XLOC_016874	FST	chr5:52776263-52782304	-1.02837	0.0300553
XLOC_008034	XLOC_008034	SLC9A5	chr16:67282854-67306094	1.89663	0.0300974
XLOC_003124	XLOC_003124	EMX2OS	chr10:119243803-119309057	1.27952	0.0301008
XLOC_000559	XLOC_000559	SYPL2	chr1:110009099-110024764	3.31142	0.0301368
XLOC_015681	XLOC_015681	ITGB5	chr3:124481794-124606144	-1.19239	0.0301413
XLOC_016606	XLOC_016606	ADH7	chr4:100333417-100356667	1.79769e+308	0.0302736
XLOC_002063	XLOC_002063	FAM129A	chr1:184760165-184943682	1.02121	0.030307
XLOC_023550	XLOC_023550	HSD17B10	chrX:53458205-53461323	-1.11224	0.0303667
XLOC_011554	XLOC_011554	PLAUR	chr19:44150246-44174498	-1.1852	0.0303929
XLOC_016780	XLOC_016780	SORBS2	chr4:186506597-186877870	-1.70784	0.030505
XLOC_017945	XLOC_017945	C2	chr6:31867393-31913449	1.9786	0.030585
XLOC_018039	XLOC_018039	SRF	chr6:43138919-43149244	-1.122	0.0306921
XLOC_004593	XLOC_004593	IQSEC3	chr12:176048-287625	-2.7152	0.0307245
XLOC_011260	XLOC_011260	EPOR	chr19:11487880-11495018	1.84485	0.0307767
XLOC_002476	XLOC_002476	C10orf35	chr10:71390002-71393355	-3.49799	0.0307851
XLOC_012531	XLOC_012531	SH3BP4	chr2:235860627-235964358	-1.01435	0.0307951
XLOC_012065	XLOC_012065	TET3	chr2:74273449-74335302	1.27736	0.0309572
XLOC_009757	XLOC_009757	ERN1	chr17:62120389-62207502	-1.36467	0.030959
XLOC_003905	XLOC_003905	CDHR5	chr11:616564-625067	1.79769e+308	0.0310088
XLOC_013177	XLOC_013177	NHEJ1	chr2:219940045-220025587	1.33381	0.0311109
XLOC_006161	XLOC_006161	MMP14	chr14:23305792-23316803	-1.26673	0.0311964
XLOC_001548	XLOC_001548	TMEM48	chr1:54231133-54304225	1.18272	0.031243
XLOC_014094	XLOC_014094	MIS18A	chr21:33640529-33651376	1.47753	0.031255
XLOC_002400	XLOC_002400	CSGALNACT2	chr10:43633933-43680749	-1.03187	0.0313323
XLOC_020871	XLOC_020871	PON2	chr7:95034173-95064384	-1.15867	0.0313554
XLOC_005078	XLOC_005078	TMEM233	chr12:120031263-120079363	1.88758	0.0314433
XLOC_016615	XLOC_016615	MANBA	chr4:103552642-103682151	-1.01049	0.0314843
XLOC_013906	XLOC_013906	LINC00478	chr21:17442841-17982094	2.3648	0.0315698
XLOC_005537	XLOC_005537	E2F7	chr12:77415025-77459360	1.41812	0.031618
XLOC_020176	XLOC_020176	YKT6	chr7:44240577-44253893	-1.01919	0.0316609
XLOC_010032	XLOC_010032	CTIF	chr18:46065426-46389586	-1.26519	0.0316997
XLOC_009288	XLOC_009288	PITPNM3	chr17:6354582-6459877	1.98904	0.0317412
XLOC_020860	XLOC_020860	SAMD9	chr7:92728825-92747336	1.01752	0.0317958
XLOC_020669	XLOC_020669	CYCS	chr7:25158269-25164980	-1.01103	0.0318012
XLOC_017327	XLOC_017327	FAM134B	chr5:16473146-16617167	-2.53489	0.0318086
XLOC_010537	XLOC_010537	TMEM59L	chr19:18723681-18731849	-1.65426	0.0318099
XLOC_016769	XLOC_016769	MLF1IP	chr4:185570766-185655286	2.96791	0.0318178
XLOC_015123	XLOC_015123	ACPP	chr3:132036210-132087146	1.79769e+308	0.0318564
XLOC_000942	XLOC_000942	CFHR1	chr1:196788860-196801319	-1.48184	0.0318921
XLOC_021347	XLOC_021347	STMN2	chr8:80523048-80578410	1.87051	0.0318963
XLOC_007278	XLOC_007278	FES	chr15:91427664-91439006	1.71745	0.0320097
XLOC_020178	XLOC_020178	ZMIZ2	chr7:44788529-44809479	-1.41986	0.0320757
XLOC_002801	XLOC_002801	ITGA8	chr10:15559087-15761770	-2.63132	0.0320875
XLOC_021108	XLOC_021108	XRCC2	chr7:152343586-152373250	1.7645	0.0321739
XLOC_004125	XLOC_004125	ACP2	chr11:47260852-47290584	-1.16083	0.0321881
XLOC_006697	XLOC_006697	GCH1	chr14:55308723-55369542	-1.79362	0.0323283
XLOC_000865	XLOC_000865	PRRX1	chr1:170633312-170708541	1.20954	0.0323766
XLOC_015666	XLOC_015666	HCLS1	chr3:121350245-121379791	1.54702	0.0324174
XLOC_005532	XLOC_005532	PHLDA1	chr12:76419226-76425556	-1.01537	0.0324416
XLOC_018437	XLOC_018437	ZNF323	chr6:28292514-28304152	1.89292	0.0324643
XLOC_006027	XLOC_006027	SPRYD7	chr13:50486841-50510625	-1.28359	0.0325605
XLOC_018365	XLOC_018365	TFAP2A	chr6:10396915-10419797	-4.72972	0.0327616
XLOC_015878	XLOC_015878	MB21D2	chr3:192514604-192635950	-1.20852	0.0328161
XLOC_008786	XLOC_008786	TMEM97	chr17:26646120-26662495	2.23485	0.0328676
XLOC_004626	XLOC_004626	NCAPD2	chr12:6603297-6641132	1.30407	0.0329326
XLOC_005479	XLOC_005479	TMEM194A	chr12:57449425-57472574	1.22181	0.0329453
XLOC_002726	XLOC_002726	FANK1	chr10:127585107-127698161	-1.57364	0.0330092
XLOC_022176	XLOC_022176	SLC44A1	chr9:108006928-108153682	1.02233	0.0331346
XLOC_002879	XLOC_002879	LOC643650	chr10:47096453-47151400	-2.57944	0.0331505
XLOC_011663	XLOC_011663	RRAS	chr19:50138551-50143400	-1.01068	0.033282
XLOC_017744	XLOC_017744	MGAT1	chr5:180217540-180237137	-0.997503	0.033292
XLOC_002162	XLOC_002162	BATF3	chr1:212859758-212873327	2.06759	0.0333309
XLOC_021045	XLOC_021045	PARP12	chr7:139723548-139763521	-1.19202	0.0334591
XLOC_003642	XLOC_003642	CCND1	chr11:69455872-69469242	-1.36939	0.0335077
XLOC_005342	XLOC_005342	SLC38A4	chr12:47158543-47219780	-2.12486	0.0335219
XLOC_012894	XLOC_012894	ST6GAL2	chr2:107418055-107503563	-4.67958	0.0335984
XLOC_016591	XLOC_016591	FAM13A	chr4:89630939-89978323	1.30565	0.0336221
XLOC_004077	XLOC_004077	SLC5A12	chr11:26688565-26743574	2.0751	0.0336623
XLOC_016158	XLOC_016158	AGPAT9	chr4:84457066-84527027	1.74515	0.0336871
XLOC_003235	XLOC_003235	RRM1	chr11:4115923-4160106	1.00024	0.0336903
XLOC_021849	XLOC_021849	ATAD2	chr8:124332090-124408705	1.03019	0.033709
XLOC_023516	XLOC_023516	PIM2	chrX:48770458-48776413	-1.9021	0.0337515
XLOC_009259	XLOC_009259	CAMKK1	chr17:3763616-3796337	1.4758	0.0337866
XLOC_001473	XLOC_001473	RIMS3	chr1:41086351-41131324	1.79769e+308	0.0338049
XLOC_001926	XLOC_001926	SPTA1	chr1:158580495-158656506	1.79769e+308	0.0338049
XLOC_002376	XLOC_002376	LOC731789	chr10:26932036-26942383	1.79769e+308	0.0338049
XLOC_003720	XLOC_003720	NAALAD2	chr11:89867817-89925779	1.79769e+308	0.0338049
XLOC_004587	XLOC_004587	LOC283174	chr11:133766329-133771635	1.79769e+308	0.0338049
XLOC_006755	XLOC_006755	ADAM20	chr14:70989077-71001732	1.79769e+308	0.0338049
XLOC_007035	XLOC_007035	ITPKA	chr15:41786055-41795757	1.79769e+308	0.0338049
XLOC_007692	XLOC_007692	WFIKKN1	chr16:681011-684116	1.79769e+308	0.0338049
XLOC_007729	XLOC_007729	NPW	chr16:2069520-2070756	1.79769e+308	0.0338049
XLOC_009630	XLOC_009630	C1QL1	chr17:43037060-43045644	1.79769e+308	0.0338049
XLOC_010117	XLOC_010117	TMEM200C	chr18:5890183-5892103	1.79769e+308	0.0338049
XLOC_010120	XLOC_010120	LOC400643	chr18:6925472-6929868	1.79769e+308	0.0338049
XLOC_010247	XLOC_010247	C18orf62	chr18:73121826-73139589	1.79769e+308	0.0338049
XLOC_010269	XLOC_010269	ELANE	chr19:852290-856246	1.79769e+308	0.0338049
XLOC_013558	XLOC_013558	LOC284757	chr20:58713547-58897314	1.79769e+308	0.0338049
XLOC_016442	XLOC_016442	PPARGC1A	chr4:23793643-23891700	1.79769e+308	0.0338049
XLOC_017755	XLOC_017755	FOXQ1	chr6:1312674-1314993	1.79769e+308	0.0338049
XLOC_018489	XLOC_018489	LY6G5C	chr6:31644460-31648150	1.79769e+308	0.0338049
XLOC_018625	XLOC_018625	ENPP5	chr6:46127761-46138717	1.79769e+308	0.0338049
XLOC_018834	XLOC_018834	TXLNB	chr6:139561198-139613208	1.79769e+308	0.0338049
XLOC_021017	XLOC_021017	KLF14	chr7:130417395-130418888	1.79769e+308	0.0338049
XLOC_021087	XLOC_021087	ZNF467	chr7:149461452-149470295	1.79769e+308	0.0338049
XLOC_021355	XLOC_021355	CA3	chr8:86351055-86361267	1.79769e+308	0.0338049
XLOC_023474	XLOC_023474	NR0B1	chrX:30322538-30327495	1.79769e+308	0.0338049
XLOC_018260	XLOC_018260	AIG1	chr6:143382022-143661441	-1.34099	0.0338209
XLOC_017790	XLOC_017790	EDN1	chr6:12290528-12297427	-2.0724	0.0338336
XLOC_017688	XLOC_017688	DUSP1	chr5:172195092-172198203	-1.01483	0.0338764
XLOC_017514	XLOC_017514	CDO1	chr5:115140429-115152405	1.8241	0.0339389
XLOC_020407	XLOC_020407	IFRD1	chr7:112063198-112117258	-1.10536	0.0339911
XLOC_015371	XLOC_015371	ANKRD28	chr3:15708743-15901053	1.09666	0.034084
XLOC_007068	XLOC_007068	C15orf48	chr15:45722762-45725647	-1.79769e+308	0.0340847
XLOC_018390	XLOC_018390	GPLD1	chr6:24428404-24489850	-1.79769e+308	0.0340847
XLOC_009769	XLOC_009769	AXIN2	chr17:63524682-63557740	1.47927	0.0340914
XLOC_016133	XLOC_016133	C4orf26	chr4:76481257-76491103	-1.79769e+308	0.0341259
XLOC_013095	XLOC_013095	HECW2	chr2:197063976-197457335	-1.00009	0.0341465
XLOC_005805	XLOC_005805	TNFSF11	chr13:43136871-43182149	1.79769e+308	0.0341537
XLOC_013502	XLOC_013502	SLC12A5	chr20:44650328-44688789	1.79769e+308	0.0341537
XLOC_013569	XLOC_013569	SLCO4A1	chr20:61273796-61303647	1.79769e+308	0.0341537
XLOC_016478	XLOC_016478	CORIN	chr4:47596017-47840059	-2.33116	0.0342117
XLOC_014812	XLOC_014812	OXSR1	chr3:38207025-38296979	-1.00255	0.0342378
XLOC_002777	XLOC_002777	ITIH5	chr10:7601231-7708961	2.66604	0.0342526
XLOC_012984	XLOC_012984	RND3	chr2:151324706-151344209	-1.14134	0.0342886
XLOC_016660	XLOC_016660	TNIP3	chr4:122052563-122148621	-1.86714	0.0343531
XLOC_012067	XLOC_012067	MTHFD2	chr2:74425689-74442424	-1.33039	0.0343896
XLOC_015395	XLOC_015395	OSBPL10	chr3:31702316-32033228	-1.14352	0.034428
XLOC_017900	XLOC_017900	HLA-L	chr6:30227338-30234728	-1.80866	0.0344913
XLOC_003413	XLOC_003413	PTPRJ	chr11:48002109-48192394	-1.39189	0.034541
XLOC_000423	XLOC_000423	USP1	chr1:62901974-62917475	1.07349	0.0345919
XLOC_023780	XLOC_023780	RBMX	chrX:135951352-135962939	1.2229	0.0346704
XLOC_003581	XLOC_003581	MALAT1	chr11:65265232-65273939	1.2109	0.0347588
XLOC_017417	XLOC_017417	SGTB	chr5:64920557-65017941	-1.18777	0.0347835
XLOC_010193	XLOC_010193	SMAD7	chr18:46446222-46477081	-1.28603	0.0348923
XLOC_017810	XLOC_017810	LINC00340	chr6:21666674-22194616	-3.47002	0.034926
XLOC_012594	XLOC_012594	ODC1	chr2:10580507-10588453	-0.999497	0.0349527
XLOC_012225	XLOC_012225	INHBB	chr2:121103718-121109383	-3.41345	0.0350621
XLOC_009653	XLOC_009653	COPZ2	chr17:46103532-46115152	-1.0008	0.0350752
XLOC_021158	XLOC_021158	ERI1	chr8:8860313-8890849	1.03452	0.0351706
XLOC_001500	XLOC_001500	HECTD3	chr1:45468219-45477027	1.14621	0.0351783
XLOC_002331	XLOC_002331	CAMK1D	chr10:12391582-12871733	1.90658	0.03539
XLOC_004582	XLOC_004582	ZBTB44	chr11:130096573-130184607	1.00665	0.0354056
XLOC_008708	XLOC_008708	NDEL1	chr17:8339178-8371481	-1.02247	0.0354222
XLOC_006202	XLOC_006202	NPAS3	chr14:33408458-34273382	1.79769e+308	0.0355228
XLOC_012157	XLOC_012157	IL18R1	chr2:102979096-103015217	-1.64782	0.0355288
XLOC_008942	XLOC_008942	RND2	chr17:41177257-41184058	2.12713	0.0355593
XLOC_017610	XLOC_017610	YIPF5	chr5:143537728-143550278	-1.07004	0.0355741
XLOC_020786	XLOC_020786	GUSB	chr7:65425672-65447301	1.17152	0.0356379
XLOC_004951	XLOC_004951	SYT1	chr12:79257772-79845788	-5.4556	0.0356389
XLOC_013991	XLOC_013991	ABCG1	chr21:43619798-43717354	3.35443	0.0358219
XLOC_009951	XLOC_009951	PTPRM	chr18:7567313-8406859	-0.994738	0.0358231
XLOC_021404	XLOC_021404	CTHRC1	chr8:104383742-104395232	-0.989398	0.0358899
XLOC_020859	XLOC_020859	CDK6	chr7:92234234-92465941	-1.18604	0.03608
XLOC_014760	XLOC_014760	FGD5	chr3:14860468-14976072	1.93416	0.0361318
XLOC_013326	XLOC_013326	MCM8	chr20:5931297-5975831	1.44551	0.0363228
XLOC_018778	XLOC_018778	GOPC	chr6:117803819-117923705	-1.01581	0.0363548
XLOC_002119	XLOC_002119	PLEKHA6	chr1:204187980-204329057	1.65985	0.0363799
XLOC_020947	XLOC_020947	LOC100216546	chr7:104622193-104631612	1.78642	0.036421
XLOC_007350	XLOC_007350	AVEN	chr15:34158427-34357287	-1.06384	0.0365315
XLOC_011602	XLOC_011602	PTGIR	chr19:47123724-47128354	-1.2875	0.0365485
XLOC_016305	XLOC_016305	FNIP2	chr4:159690181-159956333	-1.09806	0.0365552
XLOC_002115	XLOC_002115	ETNK2	chr1:204100189-204121307	1.55492	0.0365638
XLOC_016486	XLOC_016486	SGCB	chr4:52886860-52904485	-0.987752	0.0365654
XLOC_017921	XLOC_017921	MICA	chr6:31367560-31383090	-1.21127	0.0365989
XLOC_004172	XLOC_004172	UBE2L6	chr11:57319127-57335803	1.01525	0.0366084
XLOC_004482	XLOC_004482	IL18	chr11:112013973-112034840	-3.01423	0.0366276
XLOC_007616	XLOC_007616	HDGFRP3	chr15:83806815-83876321	-0.989079	0.0366525
XLOC_010834	XLOC_010834	PPP1R15A	chr19:49375648-49379319	-0.995945	0.0366611
XLOC_004111	XLOC_004111	CHST1	chr11:45669238-45687206	2.03088	0.0368221
XLOC_000994	XLOC_000994	LOC284581	chr1:205831206-205865215	-1.79769e+308	0.0370313
XLOC_001300	XLOC_001300	PADI2	chr1:17393255-17445948	-1.79769e+308	0.0370313
XLOC_001735	XLOC_001735	LOC644242	chr1:120140324-120141914	-1.79769e+308	0.0370313
XLOC_002001	XLOC_002001	SELE	chr1:169691780-169703220	-1.79769e+308	0.0370313
XLOC_004531	XLOC_004531	TRIM29	chr11:119981993-120008863	-1.79769e+308	0.0370313
XLOC_012230	XLOC_012230	CNTNAP5	chr2:124782863-125672863	-1.79769e+308	0.0370313
XLOC_012542	XLOC_012542	KLHL30	chr2:239047362-239061547	-1.79769e+308	0.0370313
XLOC_012888	XLOC_012888	LOC100506421	chr2:105421882-105467934	-1.79769e+308	0.0370313
XLOC_015022	XLOC_015022	ZPLD1	chr3:102153858-102198685	-1.79769e+308	0.0370313
XLOC_017049	XLOC_017049	CSF2	chr5:131409484-131411863	-1.79769e+308	0.0370313
XLOC_017287	XLOC_017287	TPPP	chr5:659976-693510	-1.79769e+308	0.0370313
XLOC_017667	XLOC_017667	CCNJL	chr5:159678670-159739573	-1.79769e+308	0.0370313
XLOC_018659	XLOC_018659	KLHL31	chr6:53512698-53530506	-1.79769e+308	0.0370313
XLOC_020502	XLOC_020502	TAS2R5	chr7:141490016-141491166	-1.79769e+308	0.0370313
XLOC_017127	XLOC_017127	PCDHB15	chr5:140625146-140627801	-2.08133	0.0370856
XLOC_017840	XLOC_017840	BTN3A2	chr6:26365397-26378548	1.26075	0.0371003
XLOC_003659	XLOC_003659	FOLR3	chr11:71846770-71850934	-3.38967	0.0371287
XLOC_015823	XLOC_015823	EIF5A2	chr3:170606203-170626426	-1.0405	0.0372088
XLOC_020239	XLOC_020239	SBDSP1	chr7:72299951-72307978	-1.13143	0.0373111
XLOC_010179	XLOC_010179	EPG5	chr18:43427573-43547305	-1.00434	0.0373229
XLOC_006666	XLOC_006666	MIS18BP1	chr14:45672392-45722605	1.03574	0.0374218
XLOC_016896	XLOC_016896	RNF180	chr5:63461670-63668696	-2.52354	0.0375219
XLOC_000091	XLOC_000091	TNFRSF8	chr1:12123433-12204264	1.92013	0.0375732
XLOC_023121	XLOC_023121	YIPF6	chrX:67718623-67757127	-0.997406	0.0375867
XLOC_007617	XLOC_007617	BNC1	chr15:83924654-83953468	-1.1062	0.0376165
XLOC_009559	XLOC_009559	KRT33B	chr17:39519745-39526047	-3.37972	0.0376888
XLOC_005570	XLOC_005570	TMCC3	chr12:94960899-95044324	3.19348	0.0377614
XLOC_011883	XLOC_011883	KCNS3	chr2:18059944-18114225	-2.15849	0.037801
XLOC_000599	XLOC_000599	DCLRE1B	chr1:114447914-114456708	1.3698	0.0380117
XLOC_010554	XLOC_010554	ZNF90	chr19:20188802-20231977	2.02967	0.0380701
XLOC_002253	XLOC_002253	GREM2	chr1:240652872-240775462	0.980612	0.0381121
XLOC_020297	XLOC_020297	DBF4	chr7:87463813-87538856	1.75931	0.0381745
XLOC_006002	XLOC_006002	ENOX1	chr13:43787665-44361116	1.18509	0.0382526
XLOC_001943	XLOC_001943	IGSF8	chr1:160061128-160068618	-1.4693	0.0382951
XLOC_018557	XLOC_018557	FKBP5	chr6:35541361-35704724	1.39065	0.0383366
XLOC_014807	XLOC_014807	CTDSPL	chr3:37903668-38025960	1.08584	0.0385407
XLOC_018250	XLOC_018250	FLJ46906	chr6:139012804-139018425	-1.68225	0.038615
XLOC_014256	XLOC_014256	GSTT2	chr22:24322313-24326106	-2.16113	0.0386598
XLOC_021131	XLOC_021131	MYOM2	chr8:1993157-2093380	-1.91103	0.0388045
XLOC_009104	XLOC_009104	MAP2K6	chr17:67410837-67538470	3.17569	0.0388418
XLOC_021069	XLOC_021069	LOC154761	chr7:143509060-143533810	-2.15067	0.0390115
XLOC_001357	XLOC_001357	C1orf135	chr1:26160496-26185848	1.7747	0.0390789
XLOC_017809	XLOC_017809	SOX4	chr6:21593971-21598849	-1.06656	0.0390815
XLOC_022590	XLOC_022590	GAS1	chr9:89559276-89562104	1.00096	0.0390905
XLOC_014566	XLOC_014566	SELM	chr22:31500762-31503551	-0.966595	0.0391126
XLOC_012946	XLOC_012946	AMMECR1L	chr2:128619206-128643514	-1.01831	0.0392776
XLOC_003636	XLOC_003636	LRP5	chr11:68080107-68216743	-1.01663	0.0393298
XLOC_004839	XLOC_004839	HNRNPA1	chr12:54674487-54679030	0.96963	0.0393524
XLOC_005199	XLOC_005199	C1R	chr12:7187514-7245043	1.11379	0.0394418
XLOC_003860	XLOC_003860	PKNOX2	chr11:125034558-125303285	-1.62447	0.0395152
XLOC_008932	XLOC_008932	WNK4	chr17:40932648-40949084	-1.5132	0.0395451
XLOC_008030	XLOC_008030	NOL3	chr16:67204404-67217883	-2.23791	0.0395979
XLOC_001653	XLOC_001653	CNN3	chr1:95362506-95392735	-1.06718	0.0396121
XLOC_011503	XLOC_011503	PRX	chr19:40899670-40919271	1.37151	0.039649
XLOC_008781	XLOC_008781	KSR1	chr17:25799035-25950718	-1.53172	0.0396576
XLOC_013124	XLOC_013124	RAPH1	chr2:204298538-204400058	-1.029	0.0397459
XLOC_017844	XLOC_017844	BTN3A3	chr6:26440699-26453643	1.19543	0.039803
XLOC_010333	XLOC_010333	CHAF1A	chr19:4402659-4443394	1.36199	0.0398816
XLOC_000956	XLOC_000956	IGFN1	chr1:201159952-201198080	2.41796	0.0398864
XLOC_016586	XLOC_016586	SPARCL1	chr4:88394487-88450655	-2.61673	0.0399329
XLOC_001841	XLOC_001841	S100A5	chr1:153509622-153514241	3.15719	0.0399925
XLOC_017787	XLOC_017787	C6orf228	chr6:11094265-11138969	-1.06289	0.0400473
XLOC_014413	XLOC_014413	RIBC2	chr22:45809573-45828295	2.42383	0.0402241
XLOC_013759	XLOC_013759	DSN1	chr20:35380193-35402230	1.54873	0.0404573
XLOC_022584	XLOC_022584	SLC28A3	chr9:86890764-86983413	-1.87687	0.0404832
XLOC_021352	XLOC_021352	LRRCC1	chr8:86019322-86058314	1.45466	0.040494
XLOC_016287	XLOC_016287	FHDC1	chr4:153864134-153900848	1.64186	0.0405005
XLOC_014966	XLOC_014966	KBTBD8	chr3:67048726-67061632	-1.48405	0.0405789
XLOC_005297	XLOC_005297	CASC1	chr12:25205180-25348094	1.79769e+308	0.0407369
XLOC_001084	XLOC_001084	HIST3H2BB	chr1:228645807-228646259	1.57461	0.0407834
XLOC_009560	XLOC_009560	KRT34	chr17:39533920-39538636	-1.42571	0.0407906
XLOC_003459	XLOC_003459	SERPING1	chr11:57365026-57382326	0.99551	0.0408188
XLOC_021581	XLOC_021581	ASAH1	chr8:17913924-17942507	-1.14214	0.0408287
XLOC_011266	XLOC_011266	ACP5	chr19:11685474-11689801	1.79769e+308	0.040859
XLOC_007849	XLOC_007849	EEF2K	chr16:22217591-22300066	0.983094	0.0409364
XLOC_013964	XLOC_013964	DOPEY2	chr21:37536838-37666572	1.09725	0.040975
XLOC_012639	XLOC_012639	OTOF	chr2:26680070-26781566	1.79769e+308	0.0410534
XLOC_003137	XLOC_003137	FGFR2	chr10:123237843-123357972	-1.79769e+308	0.0410562
XLOC_017437	XLOC_017437	GCNT4	chr5:74323288-74326724	-1.82632	0.0410916
XLOC_000477	XLOC_000477	SAMD13	chr1:84764048-84816481	2.22448	0.0411398
XLOC_009004	XLOC_009004	ABI3	chr17:47283595-47300587	1.79769e+308	0.0411709
XLOC_008930	XLOC_008930	RAMP2	chr17:40905946-40915060	2.67381	0.0413233
XLOC_021203	XLOC_021203	POLR3D	chr8:22102618-22108680	-1.0309	0.0413267
XLOC_005609	XLOC_005609	CKAP4	chr12:106631658-106641713	-1.14664	0.0414229
XLOC_010437	XLOC_010437	ZNF69	chr19:11998669-12025365	-1.68204	0.0414261
XLOC_002707	XLOC_002707	HTRA1	chr10:124221040-124274424	1.13457	0.041433
XLOC_015403	XLOC_015403	TRANK1	chr3:36868307-36986548	1.06306	0.0414835
XLOC_009863	XLOC_009863	NPTX1	chr17:78440632-78450404	1.60847	0.0415094
XLOC_003324	XLOC_003324	LDHA	chr11:18415935-18429765	-1.49297	0.0415341
XLOC_008634	XLOC_008634	ZMYND15	chr17:4643318-4649410	1.79769e+308	0.0415857
XLOC_005975	XLOC_005975	STARD13	chr13:33677271-34250932	-1.13097	0.0416209
XLOC_009651	XLOC_009651	SP6	chr17:45922279-45933240	-1.97686	0.0416276
XLOC_023598	XLOC_023598	ERCC6L	chrX:71401525-71483814	3.23959	0.0417219
XLOC_002316	XLOC_002316	PFKFB3	chr10:6186842-6277507	-1.33812	0.041727
XLOC_018385	XLOC_018385	DEK	chr6:18224399-18264799	0.974973	0.0417399
XLOC_013879	XLOC_013879	NKAIN4	chr20:61872135-61892967	-1.79769e+308	0.0417893
XLOC_000611	XLOC_000611	CD101	chr1:117544371-117579167	-1.79769e+308	0.0417917
XLOC_022934	XLOC_022934	CLCN4	chrX:10124984-10205699	-1.48341	0.0418291
XLOC_020946	XLOC_020946	LOC723809	chr7:103969103-104567092	1.79769e+308	0.0418662
XLOC_013053	XLOC_013053	HOXD-AS1	chr2:177037923-177055635	-1.95002	0.0418939
XLOC_006037	XLOC_006037	ATP7B	chr13:52506805-52585630	-1.6071	0.0419225
XLOC_002187	XLOC_002187	TLR5	chr1:223282747-223316624	1.79769e+308	0.042017
XLOC_005209	XLOC_005209	C3AR1	chr12:8210918-8218955	1.79769e+308	0.042017
XLOC_006918	XLOC_006918	SNORD116-21	chr15:25333949-25334043	1.79769e+308	0.042017
XLOC_007682	XLOC_007682	LOC100134368	chr16:432240-442960	1.79769e+308	0.042017
XLOC_008962	XLOC_008962	ADAM11	chr17:42836567-42859214	1.79769e+308	0.042017
XLOC_009035	XLOC_009035	ANKFN1	chr17:54230835-54560007	1.79769e+308	0.042017
XLOC_010230	XLOC_010230	SERPINB3	chr18:61322430-61329197	1.79769e+308	0.042017
XLOC_010399	XLOC_010399	RDH8	chr19:10123924-10132954	1.79769e+308	0.042017
XLOC_012333	XLOC_012333	SP9	chr2:175199820-175202268	1.79769e+308	0.042017
XLOC_013098	XLOC_013098	C2orf66	chr2:197669138-197675000	1.79769e+308	0.042017
XLOC_014336	XLOC_014336	CYTH4	chr22:37678494-37711389	1.79769e+308	0.042017
XLOC_014427	XLOC_014427	LOC339685	chr22:47741320-47769291	1.79769e+308	0.042017
XLOC_014606	XLOC_014606	LGALS2	chr22:37966252-37976024	1.79769e+308	0.042017
XLOC_014792	XLOC_014792	CMTM8	chr3:32280170-32411813	1.79769e+308	0.042017
XLOC_016078	XLOC_016078	ARL9	chr4:57371374-57390058	1.79769e+308	0.042017
XLOC_016921	XLOC_016921	PMCHL2	chr5:70671611-70681820	1.79769e+308	0.042017
XLOC_017696	XLOC_017696	LOC643201	chr5:175570087-175626298	1.79769e+308	0.042017
XLOC_017956	XLOC_017956	HCG23	chr6:32358286-32361468	1.79769e+308	0.042017
XLOC_018085	XLOC_018085	TINAG	chr6:54173202-54254950	1.79769e+308	0.042017
XLOC_021551	XLOC_021551	SOX7	chr8:10581277-10588022	1.79769e+308	0.042017
XLOC_021862	XLOC_021862	GSDMC	chr8:130760441-130799134	1.79769e+308	0.042017
XLOC_022105	XLOC_022105	C9orf79	chr9:90497771-90503814	1.79769e+308	0.042017
XLOC_023302	XLOC_023302	LINC00086	chrX:134555867-134560225	1.79769e+308	0.042017
XLOC_002000	XLOC_002000	SELL	chr1:169659805-169680843	1.79769e+308	0.0420352
XLOC_015552	XLOC_015552	ARHGEF3	chr3:56761445-57113336	1.10793	0.0420478
XLOC_011822	XLOC_011822	C19orf18	chr19:58469804-58485902	-2.24524	0.0420597
XLOC_004099	XLOC_004099	SLC1A2	chr11:35272751-35441610	1.53694	0.0421943
XLOC_016319	XLOC_016319	ANXA10	chr4:169013687-169108893	1.18537	0.0422235
XLOC_005966	XLOC_005966	KATNAL1	chr13:30776766-30881584	-1.04599	0.0422629
XLOC_018161	XLOC_018161	SOBP	chr6:107811316-107982513	1.39986	0.0422629
XLOC_021427	XLOC_021427	MTBP	chr8:121457665-121535875	1.54585	0.0423868
XLOC_012906	XLOC_012906	LOC151009,LOC440894	chr2:111132685-111142113	2.02242	0.0424325
XLOC_014743	XLOC_014743	HRH1	chr3:11178778-11304939	1.00224	0.0424924
XLOC_013564	XLOC_013564	OSBPL2	chr20:60813579-60871269	-0.994289	0.0425926
XLOC_007638	XLOC_007638	PLIN1	chr15:90207599-90222648	-1.90367	0.0426614
XLOC_015596	XLOC_015596	GBE1	chr3:81538849-81810950	-1.00537	0.0426961
XLOC_023564	XLOC_023564	USP51	chrX:55511048-55515631	1.66847	0.0427424
XLOC_012259	XLOC_012259	MGAT5	chr2:135011829-135212192	-0.955797	0.0427815
XLOC_006520	XLOC_006520	TNFAIP2	chr14:103592663-103603776	-0.968059	0.042812
XLOC_002763	XLOC_002763	LOC100216001	chr10:4692376-4720262	1.79769e+308	0.0428331
XLOC_003946	XLOC_003946	ART5	chr11:3659735-3663546	1.79769e+308	0.0428331
XLOC_004164	XLOC_004164	APLNR	chr11:57001051-57004927	1.79769e+308	0.0428331
XLOC_012869	XLOC_012869	MGAT4A	chr2:99235568-99347589	1.79769e+308	0.0428331
XLOC_021518	XLOC_021518	XKR5	chr8:6666040-6699975	1.79769e+308	0.0428331
XLOC_006850	XLOC_006850	BEGAIN	chr14:101003483-101036131	2.2478	0.0428529
XLOC_002730	XLOC_002730	PTPRE	chr10:129705324-129884164	-1.3888	0.0428724
XLOC_015075	XLOC_015075	CSTA	chr3:122044010-122060815	-1.14453	0.0429613
XLOC_012376	XLOC_012376	NAB1	chr2:191513847-191557492	-0.971016	0.0430875
XLOC_001072	XLOC_001072	ADCK3	chr1:227127937-227175246	1.26605	0.0430923
XLOC_007237	XLOC_007237	TM6SF1	chr15:83776323-83806111	-1.47697	0.0431601
XLOC_016348	XLOC_016348	TLR3	chr4:186990308-187006252	1.48796	0.043178
XLOC_007821	XLOC_007821	NOMO3	chr16:16326388-16388668	-0.95436	0.0432915
XLOC_021843	XLOC_021843	SNTB1	chr8:121547984-121824309	-1.145	0.0433147
XLOC_008018	XLOC_008018	BEAN1	chr16:66461199-66527432	1.69385	0.0433821
XLOC_006737	XLOC_006737	ATP6V1D	chr14:67804580-67826720	-0.951568	0.043383
XLOC_017837	XLOC_017837	HIST1H4F	chr6:26240653-26241021	1.25334	0.0435315
XLOC_003293	XLOC_003293	WEE1	chr11:9595227-9611313	1.07056	0.0435837
XLOC_009577	XLOC_009577	JUP	chr17:39910858-39942964	-1.56165	0.0436876
XLOC_016587	XLOC_016587	ABCG2	chr4:89011415-89080011	-2.09468	0.0438412
XLOC_012664	XLOC_012664	GALNT14	chr2:31133330-31361592	1.79769e+308	0.0438737
XLOC_012140	XLOC_012140	CNGA3	chr2:98962617-99015064	2.93788	0.0439421
XLOC_022338	XLOC_022338	LCN1	chr9:138413283-138418386	-1.79769e+308	0.0441391
XLOC_018590	XLOC_018590	TREM1	chr6:41242998-41254457	-3.91918	0.0441417
XLOC_021667	XLOC_021667	SLC20A2	chr8:42273992-42408140	-1.13712	0.0442698
XLOC_013401	XLOC_013401	DNMT3B	chr20:31350190-31397162	1.75686	0.0442837
XLOC_008632	XLOC_008632	ARRB2	chr17:4613788-4624795	1.63521	0.0443796
XLOC_013083	XLOC_013083	SLC40A1	chr2:190425315-190445537	1.96725	0.0443983
XLOC_020292	XLOC_020292	CD36	chr7:80231503-80308593	-1.87254	0.0444526
XLOC_022405	XLOC_022405	GLDC	chr9:6532463-6645692	2.37424	0.0444869
XLOC_018237	XLOC_018237	EYA4	chr6:133562494-133853258	1.79769e+308	0.0445534
XLOC_007238	XLOC_007238	SH3GL3	chr15:84116090-84287493	1.79769e+308	0.0445778
XLOC_018303	XLOC_018303	TMEM181	chr6:158957467-159056467	-0.948505	0.0445843
XLOC_010467	XLOC_010467	IL27RA	chr19:14142261-14164026	1.57316	0.0446039
XLOC_009157	XLOC_009157	MGAT5B	chr17:74864797-74946471	1.79769e+308	0.0446248
XLOC_003394	XLOC_003394	MAPK8IP1	chr11:45907046-45928016	1.31518	0.044708
XLOC_008237	XLOC_008237	HCFC1R1	chr16:3072625-3077756	1.35082	0.0447674
XLOC_005100	XLOC_005100	BCL7A	chr12:122459860-122499950	-1.28899	0.0448447
XLOC_008807	XLOC_008807	TP53I13	chr17:27895738-27900175	-1.0571	0.0449084
XLOC_006833	XLOC_006833	GSC	chr14:95234559-95236499	1.53266	0.0450643
XLOC_018897	XLOC_018897	PDE10A	chr6:165740775-166075588	-1.16988	0.0450839
[truncated: 118 more rows]

## Sheet: RNAseq-536 genes_subject2
test_id	gene_id	gene	locus	log2(fold_change)	p_value
XLOC_016121	XLOC_016121	IL8	chr4:74606222-74609433	-5.2562	2.04281e-14
XLOC_005801	XLOC_005801	C13orf15	chr13:42031541-42045013	5.22333	5.53016e-10
XLOC_003144	XLOC_003144	CPXM2	chr10:125505151-125651500	-4.11755	8.8118e-10
XLOC_002665	XLOC_002665	ADRA2A	chr10:112836789-112840662	4.47823	2.03886e-09
XLOC_016122	XLOC_016122	CXCL6	chr4:74702272-74704477	-3.77746	2.82889e-09
XLOC_005434	XLOC_005434	HOTAIR	chr12:54356095-54362515	5.79984	1.10432e-08
XLOC_003309	XLOC_003309	SPON1	chr11:13984183-14289679	2.83091	4.40099e-08
XLOC_012918	XLOC_012918	IL1B	chr2:113587336-113594356	-3.72075	4.58873e-08
XLOC_020462	XLOC_020462	CPA4	chr7:129932973-129964020	-5.52753	5.41539e-08
XLOC_015666	XLOC_015666	HCLS1	chr3:121350245-121379791	4.04979	5.68837e-08
XLOC_008837	XLOC_008837	CCL2	chr17:32582295-32584220	-2.71153	7.19596e-08
XLOC_012774	XLOC_012774	ADD2	chr2:70889215-70995375	5.62811	7.70721e-08
XLOC_004829	XLOC_004829	HOXC11	chr12:54366909-54370203	5.10944	1.12417e-07
XLOC_016124	XLOC_016124	CXCL1	chr4:74735108-74737019	-3.12897	1.47493e-07
XLOC_014117	XLOC_014117	CLDN14	chr21:37832919-37948867	-4.08378	1.9116e-07
XLOC_002470	XLOC_002470	SRGN	chr10:70847827-70864567	-2.53407	2.30417e-07
XLOC_008309	XLOC_008309	GPRC5B	chr16:19870292-19896151	-3.5624	3.61401e-07
XLOC_003016	XLOC_003016	ANKRD1	chr10:92671856-92681032	-3.86146	3.77621e-07
XLOC_010071	XLOC_010071	SERPINB2	chr18:61554938-61571124	-3.52886	5.04432e-07
XLOC_022156	XLOC_022156	GALNT12	chr9:101569980-101612363	-2.99993	5.54162e-07
XLOC_020465	XLOC_020465	MEST	chr7:130126015-130371406	-3.69627	8.86419e-07
XLOC_015166	XLOC_015166	ZIC1	chr3:147127180-147134506	4.17162	1.13443e-06
XLOC_016319	XLOC_016319	ANXA10	chr4:169013687-169108893	-3.27854	1.23413e-06
XLOC_022454	XLOC_022454	MOB3B	chr9:27325206-27529850	3.64185	2.40642e-06
XLOC_018290	XLOC_018290	MYCT1	chr6:153019029-153045715	-4.61739	2.46252e-06
XLOC_020675	XLOC_020675	SKAP2	chr7:26706687-26904341	-2.66678	2.6181e-06
XLOC_013091	XLOC_013091	SDPR	chr2:192699031-192712006	-3.26811	2.86656e-06
XLOC_017390	XLOC_017390	ESM1	chr5:54273694-54281414	-3.39445	2.91157e-06
XLOC_015384	XLOC_015384	THRB	chr3:24158644-24541502	3.33315	3.08948e-06
XLOC_003009	XLOC_003009	CH25H	chr10:90965693-90967071	2.4341	3.20745e-06
XLOC_012917	XLOC_012917	IL1A	chr2:113531491-113542971	-4.06401	4.23033e-06
XLOC_023417	XLOC_023417	MXRA5	chrX:3226608-3264684	2.2946	4.25824e-06
XLOC_011877	XLOC_011877	FAM84A	chr2:14772809-14780168	4.30118	5.34408e-06
XLOC_006721	XLOC_006721	TMEM30B	chr14:61744088-61748530	3.79127	5.5477e-06
XLOC_002832	XLOC_002832	MKX	chr10:27961802-28034778	4.02631	7.70836e-06
XLOC_020680	XLOC_020680	HOXA5	chr7:27179982-27196296	-6.97528	8.75684e-06
XLOC_003998	XLOC_003998	DCHS1	chr11:6642557-6677074	2.19671	1.06905e-05
XLOC_010407	XLOC_010407	ICAM1	chr19:10381516-10397291	-2.4892	1.29503e-05
XLOC_020387	XLOC_020387	LRRC17	chr7:102453307-102715288	-2.28855	2.07427e-05
XLOC_009572	XLOC_009572	KRT14	chr17:39738530-39743147	-3.80608	2.14354e-05
XLOC_020100	XLOC_020100	IL6	chr7:22766765-22771621	-2.05744	2.302e-05
XLOC_018247	XLOC_018247	TNFAIP3	chr6:138188580-138204449	-2.59508	2.49115e-05
XLOC_007348	XLOC_007348	FMN1	chr15:33057746-33360085	2.71034	2.72303e-05
XLOC_016837	XLOC_016837	CDH6	chr5:31193761-31329253	-3.11118	2.95511e-05
XLOC_020678	XLOC_020678	HOXA3	chr7:27145808-27166639	-4.71624	3.03068e-05
XLOC_011366	XLOC_011366	COMP	chr19:18893582-18902114	2.102	3.19651e-05
XLOC_002070	XLOC_002070	PTGS2	chr1:186640943-186649559	2.02473	3.84504e-05
XLOC_014551	XLOC_014551	LIF	chr22:30636441-30642796	-2.73084	4.01524e-05
XLOC_010550	XLOC_010550	CILP2	chr19:19649073-19657468	2.84191	4.02515e-05
XLOC_001284	XLOC_001284	HSPB7	chr1:16340522-16345285	2.34797	6.91561e-05
XLOC_018734	XLOC_018734	SIM1	chr6:100836749-100911551	2.91475	6.97063e-05
XLOC_015972	XLOC_015972	HTRA3	chr4:8271488-8308838	2.32546	6.97065e-05
XLOC_016712	XLOC_016712	SFRP2	chr4:154701741-154710228	6.17301	8.44361e-05
XLOC_016627	XLOC_016627	DKK2	chr4:107842958-107957453	3.90754	9.99885e-05
XLOC_005808	XLOC_005808	LACC1	chr13:44410488-44468068	-2.1049	0.000120513
XLOC_004811	XLOC_004811	KRT18	chr12:53290970-53346685	-1.96632	0.000121349
XLOC_005575	XLOC_005575	NTN4	chr12:96051582-96184536	-2.43506	0.000141069
XLOC_005395	XLOC_005395	GALNT6	chr12:51745832-51785200	-2.46065	0.000154061
XLOC_014746	XLOC_014746	PPARG	chr3:12329348-12475855	-2.82727	0.000156272
XLOC_005067	XLOC_005067	LOC255480	chr12:114791734-114850637	-3.68325	0.000178263
XLOC_002811	XLOC_002811	NEBL	chr10:21068902-21463852	4.59434	0.000179427
XLOC_000246	XLOC_000246	TINAGL1	chr1:32042085-32053287	-2.98114	0.000184634
XLOC_007154	XLOC_007154	THSD4	chr15:71433787-72075722	-1.78516	0.000186136
XLOC_007045	XLOC_007045	STARD9	chr15:42867856-43013196	3.03128	0.000191406
XLOC_020866	XLOC_020866	TFPI2	chr7:93515744-93520065	-1.76872	0.00022105
XLOC_008719	XLOC_008719	MYOCD	chr17:12569206-12670651	-3.70346	0.000223637
XLOC_012493	XLOC_012493	WDR69	chr2:228736326-228789026	-3.16082	0.000229074
XLOC_006107	XLOC_006107	COL4A1	chr13:110801309-110959496	-1.76086	0.000234507
XLOC_013767	XLOC_013767	TGM2	chr20:36756863-36793700	-1.8981	0.000237286
XLOC_013083	XLOC_013083	SLC40A1	chr2:190425315-190445537	3.69572	0.000251832
XLOC_017552	XLOC_017552	PITX1	chr5:134363423-134369964	3.0038	0.000262101
XLOC_010587	XLOC_010587	TDRD12	chr19:33210678-33281714	-5.72204	0.000271545
XLOC_002253	XLOC_002253	GREM2	chr1:240652872-240775462	1.79725	0.000272612
XLOC_004451	XLOC_004451	PDGFD	chr11:103777913-104035027	2.50701	0.000274393
XLOC_008125	XLOC_008125	CRISPLD2	chr16:84853586-84943116	2.13383	0.000300715
XLOC_009666	XLOC_009666	HOXB8	chr17:46689707-46692301	-3.22256	0.000302816
XLOC_016538	XLOC_016538	CXCL3	chr4:74902311-74904490	-3.38107	0.000304059
XLOC_015885	XLOC_015885	LRRC15	chr3:194075975-194090472	1.73653	0.00032335
XLOC_020099	XLOC_020099	LOC100506178	chr7:22602955-22613617	-3.34978	0.000355138
XLOC_011348	XLOC_011348	BST2	chr19:17513754-17516384	-3.18339	0.000372427
XLOC_014984	XLOC_014984	HTR1F	chr3:88031725-88042919	2.65431	0.000388763
XLOC_016537	XLOC_016537	CXCL5	chr4:74861358-74864416	-2.82123	0.000391329
XLOC_013501	XLOC_013501	MMP9	chr20:44637546-44645200	3.41226	0.00043387
XLOC_002013	XLOC_002013	TNFSF4	chr1:173152869-173176471	-1.9391	0.000435002
XLOC_020612	XLOC_020612	CARD11	chr7:2945709-3083509	-3.40771	0.000443975
XLOC_016540	XLOC_016540	CXCL2	chr4:74962753-74964997	-3.0975	0.000544254
XLOC_022792	XLOC_022792	PTGES	chr9:132500614-132515344	-1.97941	0.000584099
XLOC_020756	XLOC_020756	TNS3	chr7:47314751-47621742	1.6426	0.000600432
XLOC_011226	XLOC_011226	ZNF560	chr19:9577030-9609279	-5.34978	0.000688632
XLOC_017691	XLOC_017691	STC2	chr5:172741725-172756506	-1.60767	0.000710091
XLOC_016316	XLOC_016316	CPE	chr4:166300096-166419482	1.60483	0.0007255
XLOC_022446	XLOC_022446	CDKN2B	chr9:21994789-22121093	-1.67949	0.000729087
XLOC_010070	XLOC_010070	SERPINB7	chr18:61420276-61472604	1.97241	0.000730424
XLOC_012280	XLOC_012280	LYPD6	chr2:150186498-150330659	2.4891	0.0007362
XLOC_008418	XLOC_008418	NETO2	chr16:47115430-47177936	-2.00879	0.000799448
XLOC_016855	XLOC_016855	EGFLAM	chr5:38258510-38465582	-2.69858	0.000805393
XLOC_020943	XLOC_020943	RELN	chr7:103112230-103629963	-2.20156	0.00102756
XLOC_006400	XLOC_006400	BDKRB1	chr14:96722546-96731100	-1.96792	0.00106111
XLOC_013196	XLOC_013196	AP1S3	chr2:224620046-224702319	-3.31632	0.00107577
XLOC_013055	XLOC_013055	LOC375295	chr2:177494308-177502302	-1.87305	0.00109705
XLOC_020496	XLOC_020496	LOC100507421	chr7:140774031-141180179	-3.8968	0.00110231
XLOC_009852	XLOC_009852	LGALS3BP	chr17:76967334-76976061	-1.57285	0.00112279
XLOC_004568	XLOC_004568	CDON	chr11:125826712-125933187	2.13973	0.00128005
XLOC_003051	XLOC_003051	LOXL4	chr10:100007442-100028007	-1.6225	0.00137295
XLOC_003124	XLOC_003124	EMX2OS	chr10:119243803-119309057	1.93169	0.00141041
XLOC_005276	XLOC_005276	MGP	chr12:15034114-15038853	-1.51552	0.00141426
XLOC_010531	XLOC_010531	GDF15	chr19:18496967-18499986	-2.01413	0.00157533
XLOC_009346	XLOC_009346	GAS7	chr17:9813925-10101868	1.56614	0.00158415
XLOC_006063	XLOC_006063	EDNRB	chr13:78469615-78549664	-4.03688	0.00173524
XLOC_018284	XLOC_018284	PLEKHG1	chr6:150920998-151164799	2.3955	0.00177753
XLOC_004809	XLOC_004809	KRT7	chr12:52626953-52642709	-1.98541	0.00186118
XLOC_020677	XLOC_020677	HOXA2	chr7:27139972-27142394	-3.71662	0.00191249
XLOC_006201	XLOC_006201	AKAP6	chr14:32798478-33302268	2.94392	0.00191716
XLOC_011188	XLOC_011188	C3	chr19:6677845-6720662	-2.39702	0.00206924
XLOC_013958	XLOC_013958	CLIC6	chr21:36041687-36090519	3.13171	0.00212402
XLOC_001319	XLOC_001319	CAMK2N1	chr1:20808883-20812728	2.18712	0.00232371
XLOC_000149	XLOC_000149	PLA2G5	chr1:20396700-20418394	-2.6194	0.00238644
XLOC_017523	XLOC_017523	MARCH3	chr5:126203405-126366440	-1.99922	0.00238853
XLOC_023223	XLOC_023223	NRK	chrX:105066535-105202602	1.83843	0.00256333
XLOC_006001	XLOC_006001	EPSTI1	chr13:43462121-43566377	2.1585	0.00256818
XLOC_009781	XLOC_009781	ABCA6	chr17:67074846-67138015	-1.65619	0.00258847
XLOC_021965	XLOC_021965	IL33	chr9:6215785-6257983	-2.69475	0.00261847
XLOC_001970	XLOC_001970	OLFML2B	chr1:161952981-161993644	1.54953	0.00272129
XLOC_015798	XLOC_015798	RARRES1	chr3:158414896-158450275	-2.31042	0.00274191
XLOC_011857	XLOC_011857	RNF144A	chr2:7052406-7184309	1.60845	0.00279844
XLOC_003296	XLOC_003296	ADM	chr11:10326641-10328923	1.42073	0.00281253
XLOC_016676	XLOC_016676	PCDH18	chr4:138440073-138453629	1.48407	0.00281685
XLOC_020682	XLOC_020682	HOXA7	chr7:27179982-27196296	-3.67398	0.00286895
XLOC_013825	XLOC_013825	PTGIS	chr20:48120410-48184707	-1.53605	0.00290712
XLOC_014680	XLOC_014680	WNT7B	chr22:46316247-46373008	2.47716	0.00300284
XLOC_000890	XLOC_000890	PAPPA2	chr1:176432306-176811970	-1.82617	0.00300469
XLOC_018394	XLOC_018394	FAM65B	chr6:24804512-24911195	3.52409	0.00302722
XLOC_015652	XLOC_015652	LSAMP	chr3:115521209-116164385	2.2976	0.00304845
XLOC_004446	XLOC_004446	MMP1	chr11:102654406-102714342	-1.58839	0.00305059
XLOC_006596	XLOC_006596	SLC7A8	chr14:23594503-23652849	2.3708	0.00306408
XLOC_015042	XLOC_015042	CD200	chr3:112051915-112081658	-1.97213	0.00308047
XLOC_015114	XLOC_015114	TRH	chr3:129693113-129696779	-2.10876	0.0031456
XLOC_007373	XLOC_007373	BMF	chr15:40380091-40401075	2.61646	0.00319096
XLOC_009397	XLOC_009397	MFAP4	chr17:19240866-19290532	1.60771	0.00320452
XLOC_006995	XLOC_006995	SCG5	chr15:32933869-32989298	1.81846	0.00322273
XLOC_012444	XLOC_012444	IGFBP2	chr2:217498126-217529158	-2.8792	0.00332596
XLOC_004954	XLOC_004954	PTPRQ	chr12:80838125-81073968	-2.99274	0.00333932
XLOC_020412	XLOC_020412	TES	chr7:115850546-115898837	-1.7214	0.0035013
XLOC_007100	XLOC_007100	CGNL1	chr15:57668702-57842925	-2.67762	0.00376081
XLOC_001046	XLOC_001046	TGFB2	chr1:218517537-218617961	-2.30624	0.00384218
XLOC_009285	XLOC_009285	LOC728392	chr17:5402746-5404319	-1.8334	0.00384671
XLOC_015746	XLOC_015746	RBP1	chr3:139236275-139258671	-2.24965	0.00397444
XLOC_023446	XLOC_023446	AP1S2	chrX:15843928-15873100	1.48739	0.00397808
XLOC_016812	XLOC_016812	UBE2QL1	chr5:6448735-6496834	2.16603	0.00401624
XLOC_004461	XLOC_004461	GUCY1A2	chr11:106544737-106889171	2.1805	0.00429353
XLOC_022590	XLOC_022590	GAS1	chr9:89559276-89562104	1.36997	0.00432103
XLOC_021675	XLOC_021675	PXDNL	chr8:52232136-52722005	-4.52332	0.00436167
XLOC_010594	XLOC_010594	CHST8	chr19:34112860-34264414	2.00393	0.00436955
XLOC_005772	XLOC_005772	MTUS2	chr13:29598747-30080084	2.97237	0.00448941
XLOC_017441	XLOC_017441	F2RL2	chr5:75699148-76003957	-1.59705	0.00469389
XLOC_005219	XLOC_005219	A2M	chr12:9217772-9268558	2.6616	0.00475998
XLOC_015197	XLOC_015197	PTX3	chr3:156977531-157221415	-1.79463	0.00484611
XLOC_000559	XLOC_000559	SYPL2	chr1:110009099-110024764	2.68359	0.00485934
XLOC_001842	XLOC_001842	S100A4	chr1:153516094-153518282	1.38377	0.00499395
XLOC_009769	XLOC_009769	AXIN2	chr17:63524682-63557740	1.65294	0.00505782
XLOC_005536	XLOC_005536	CSRP2	chr12:77252495-77272799	1.76951	0.00508362
XLOC_013967	XLOC_013967	SIM2	chr21:38071990-38122510	-2.37037	0.00525014
XLOC_006715	XLOC_006715	RTN1	chr14:60062693-60337557	2.77151	0.00534755
XLOC_002837	XLOC_002837	SVIL	chr10:29746276-30024730	-1.88511	0.00538076
XLOC_016663	XLOC_016663	TMEM155	chr4:122680084-122687963	2.585	0.00545226
XLOC_007502	XLOC_007502	CILP	chr15:65488336-65503840	2.26099	0.00550611
XLOC_002056	XLOC_002056	NMNAT2	chr1:183217371-183387634	-1.85926	0.00559343
XLOC_013630	XLOC_013630	CPXM1	chr20:2774714-2781292	1.60102	0.00578284
XLOC_022157	XLOC_022157	COL15A1	chr9:101706137-101833068	-1.316	0.00580638
XLOC_010079	XLOC_010079	DOK6	chr18:67068283-67516322	2.14666	0.0058598
XLOC_009351	XLOC_009351	MYH2	chr17:10424464-10453017	2.47649	0.00607267
XLOC_013078	XLOC_013078	TFPI	chr2:188328957-188419219	-2.02208	0.00611119
XLOC_015796	XLOC_015796	SHOX2	chr3:157813799-157823952	1.98019	0.00646836
XLOC_005342	XLOC_005342	SLC38A4	chr12:47158543-47219780	1.76814	0.00650966
XLOC_007332	XLOC_007332	GABRB3	chr15:26788693-27018935	2.74292	0.00677607
XLOC_009253	XLOC_009253	SPATA22	chr17:3343305-3375142	-1.79769e+308	0.00687105
XLOC_022955	XLOC_022955	GRPR	chrX:16141423-16171641	1.79769e+308	0.00689785
XLOC_005961	XLOC_005961	FLT1	chr13:28874482-29069265	-2.38273	0.00718857
XLOC_001215	XLOC_001215	FLJ42875	chr1:2976180-2984289	4.78797	0.00785716
XLOC_001561	XLOC_001561	PPAP2B	chr1:56960418-57045257	1.28512	0.00806771
XLOC_005496	XLOC_005496	LRIG3	chr12:59265936-59314262	1.44999	0.00808195
XLOC_015184	XLOC_015184	AADAC	chr3:151347319-151546276	-1.79769e+308	0.00812383
XLOC_004693	XLOC_004693	GPRC5A	chr12:13043955-13066600	-2.46714	0.00812711
XLOC_009350	XLOC_009350	MYH1	chr17:10395626-10421859	2.88106	0.0081312
XLOC_022798	XLOC_022798	FIBCD1	chr9:133777824-133814455	-1.75977	0.00832076
XLOC_021600	XLOC_021600	TNFRSF10D	chr8:22993103-23021540	-1.24188	0.00845084
XLOC_013537	XLOC_013537	TFAP2C	chr20:55204357-55214338	1.79769e+308	0.00870681
XLOC_015684	XLOC_015684	SLC12A8	chr3:124801479-124931609	-1.61812	0.00894236
XLOC_012339	XLOC_012339	HOXD9	chr2:176987412-176989645	-1.79769e+308	0.00898945
XLOC_020504	XLOC_020504	MGAM	chr7:141695678-141806547	-4.14843	0.00918498
XLOC_016656	XLOC_016656	PDE5A	chr4:120375937-120549981	-2.07005	0.00932107
XLOC_010371	XLOC_010371	STXBP2	chr19:7701990-7712759	-2.23522	0.00933595
XLOC_014781	XLOC_014781	RARB	chr3:25469753-25639422	-2.16826	0.00944003
XLOC_003784	XLOC_003784	NCAM1	chr11:112831968-113149158	3.74154	0.00960392
XLOC_020641	XLOC_020641	DGKB	chr7:14184673-14881075	-2.89218	0.00968681
XLOC_001018	XLOC_001018	HSD11B1	chr1:209859524-209908295	-2.35952	0.00968739
XLOC_016137	XLOC_016137	SHROOM3	chr4:77356252-77704405	1.39249	0.00985697
XLOC_009651	XLOC_009651	SP6	chr17:45922279-45933240	-2.32142	0.00986962
XLOC_016810	XLOC_016810	ADAMTS16	chr5:5140442-5320412	-2.11254	0.0100455
XLOC_017465	XLOC_017465	HAPLN1	chr5:82934016-83016896	-1.31362	0.0100682
XLOC_004617	XLOC_004617	KCNA6	chr12:4918341-4960278	2.13876	0.0101554
XLOC_012460	XLOC_012460	CYP27A1	chr2:219646471-219680016	1.89424	0.010251
XLOC_020253	XLOC_020253	ELN	chr7:73442426-73484236	2.15589	0.0102881
XLOC_004827	XLOC_004827	HOXC13	chr12:54332575-54340328	1.79769e+308	0.0102988
XLOC_007218	XLOC_007218	KIAA1199	chr15:81071711-81243999	-1.32908	0.0103117
XLOC_001101	XLOC_001101	KCNK1	chr1:233749749-233808258	2.18025	0.010334
XLOC_005532	XLOC_005532	PHLDA1	chr12:76419226-76425556	-1.20865	0.0103495
XLOC_002461	XLOC_002461	MYPN	chr10:69865873-69971773	-2.67721	0.0104123
XLOC_009542	XLOC_009542	KRTAP1-1	chr17:39196810-39197713	2.79114	0.0104515
XLOC_016813	XLOC_016813	LOC255167	chr5:6582286-6588613	-2.23744	0.0105392
XLOC_000534	XLOC_000534	GPR88	chr1:101003727-101007583	1.79769e+308	0.0107746
XLOC_016680	XLOC_016680	C4orf49	chr4:140187316-140201492	-1.63861	0.010866
XLOC_008135	XLOC_008135	FOXC2	chr16:86600856-86602537	-2.07839	0.0110528
XLOC_018761	XLOC_018761	REV3L	chr6:111620233-111804414	1.19488	0.0110945
XLOC_012682	XLOC_012682	CYP1B1	chr2:38294745-38303323	-1.19695	0.0111481
XLOC_001262	XLOC_001262	DHRS3	chr1:12627938-12677820	-1.19602	0.0113037
XLOC_016298	XLOC_016298	TDO2	chr4:156824844-156841558	-1.79769e+308	0.0113996
XLOC_016956	XLOC_016956	THBS4	chr5:79331169-79379107	2.21354	0.0113998
XLOC_004806	XLOC_004806	NR4A1	chr12:52416615-52453291	1.97342	0.011492
XLOC_009732	XLOC_009732	LOC645638	chr17:58160926-58165828	-2.06319	0.0115151
XLOC_009506	XLOC_009506	PLXDC1	chr17:37213271-37307902	1.98648	0.0118056
XLOC_022716	XLOC_022716	DBC1	chr9:121928907-122131739	2.40137	0.0122178
XLOC_018227	XLOC_018227	ENPP1	chr6:132129155-132216295	1.19749	0.0122416
XLOC_009984	XLOC_009984	GATA6	chr18:19749415-19782227	-1.27098	0.0122959
XLOC_013913	XLOC_013913	NCAM2	chr21:22370632-22912517	-1.31223	0.0123372
XLOC_014056	XLOC_014056	ADAMTS1	chr21:28208605-28217728	-1.19169	0.0124685
XLOC_015797	XLOC_015797	LXN	chr3:158362316-158410360	-1.50766	0.0127392
XLOC_013820	XLOC_013820	SULF2	chr20:46286149-46415360	1.31389	0.0127422
XLOC_000440	XLOC_000440	SGIP1	chr1:66999824-67210768	2.02456	0.0129193
XLOC_018897	XLOC_018897	PDE10A	chr6:165740775-166075588	-1.68551	0.0130184
XLOC_003927	XLOC_003927	H19,MIR675	chr11:2016405-2019065	1.61997	0.0133066
XLOC_020643	XLOC_020643	MEOX2	chr7:15650836-15726308	2.44773	0.0133566
XLOC_015971	XLOC_015971	SH3TC1	chr4:8201059-8242830	-1.89663	0.0134485
XLOC_017755	XLOC_017755	FOXQ1	chr6:1312674-1314993	3.00007	0.0135795
XLOC_001733	XLOC_001733	TBX15	chr1:119425665-119532179	1.26369	0.0136331
XLOC_008690	XLOC_008690	EFNB3	chr17:7608519-7614693	2.13316	0.0137024
XLOC_010579	XLOC_010579	ZNF536	chr19:30863327-31048965	1.79769e+308	0.0138456
XLOC_013198	XLOC_013198	SERPINE2	chr2:224839764-224904036	-1.833	0.0138531
XLOC_020471	XLOC_020471	AKR1B10	chr7:134212343-134226166	-2.25195	0.0140593
XLOC_008838	XLOC_008838	CCL7	chr17:32597239-32599256	-1.9921	0.0141659
XLOC_001791	XLOC_001791	HORMAD1	chr1:150670534-150693364	1.79769e+308	0.0142889
XLOC_022912	XLOC_022912	SHOX	chrX:585078-620146	1.79769e+308	0.014528
XLOC_004944	XLOC_004944	TRHDE	chr12:72647286-73059422	-1.55074	0.0147967
XLOC_000495	XLOC_000495	LRRC8B	chr1:89990396-90063420	-2.03924	0.0148778
XLOC_002507	XLOC_002507	C10orf11	chr10:77542518-78317126	2.41044	0.0149437
XLOC_008766	XLOC_008766	RNF112	chr17:19314490-19320589	1.64605	0.0149534
XLOC_022564	XLOC_022564	ALDH1A1	chr9:75515577-75568233	1.79769e+308	0.0151276
XLOC_002053	XLOC_002053	RGS16	chr1:182567757-182573548	2.07603	0.0154594
XLOC_022756	XLOC_022756	ANGPTL2	chr9:129677052-129985445	1.15936	0.0155432
XLOC_002153	XLOC_002153	IRF6	chr1:209958967-209979520	2.09987	0.0157353
XLOC_016171	XLOC_016171	SPP1	chr4:88896801-88904563	-2.17737	0.0159103
XLOC_008839	XLOC_008839	CCL11	chr17:32612686-32615199	-2.20656	0.016206
XLOC_011983	XLOC_011983	EPAS1	chr2:46524540-46613842	-1.13313	0.0162705
XLOC_016659	XLOC_016659	NDNF	chr4:121956781-121993673	1.7781	0.0163763
XLOC_001119	XLOC_001119	FMN2	chr1:240255184-240638489	1.34304	0.0164231
XLOC_011571	XLOC_011571	NKPD1	chr19:45653007-45663408	1.79769e+308	0.0166957
XLOC_002677	XLOC_002677	TDRD1	chr10:115939028-115992063	-1.79769e+308	0.0168133
XLOC_020117	XLOC_020117	HOTAIRM1	chr7:27135712-27139877	-2.46669	0.0169037
XLOC_016747	XLOC_016747	SCRG1	chr4:174309298-174320617	-1.16385	0.0169625
XLOC_017790	XLOC_017790	EDN1	chr6:12290528-12297427	-1.95294	0.01705
XLOC_002381	XLOC_002381	BAMBI	chr10:28966423-28971868	-1.58307	0.0170514
XLOC_001623	XLOC_001623	COL24A1	chr1:86194915-86622121	2.23627	0.0170588
XLOC_016874	XLOC_016874	FST	chr5:52776263-52782304	-1.20668	0.0171122
XLOC_022653	XLOC_022653	GABBR2	chr9:101050363-101471479	2.11842	0.0171972
XLOC_010240	XLOC_010240	NETO1	chr18:70409548-70534810	5.37967	0.0172356
XLOC_015730	XLOC_015730	KY	chr3:134318764-134369864	-1.92378	0.0172612
XLOC_000431	XLOC_000431	ROR1	chr1:64239689-64644707	-1.36079	0.0173489
XLOC_010383	XLOC_010383	CERS4	chr19:8274216-8327304	2.89776	0.0173772
XLOC_017137	XLOC_017137	KCTD16	chr5:143550436-143856944	-1.74718	0.0177763
XLOC_007170	XLOC_007170	ISLR2	chr15:74421714-74429143	-2.00421	0.0178329
XLOC_004250	XLOC_004250	PLA2G16	chr11:63341943-63381941	-2.00543	0.0179133
XLOC_004742	XLOC_004742	TSPAN11	chr12:31079837-31149537	2.04853	0.0181082
XLOC_014587	XLOC_014587	APOL4	chr22:36585175-36600879	2.22976	0.0183301
XLOC_017111	XLOC_017111	PCDHB3	chr5:140480233-140483406	-2.43085	0.0184105
XLOC_004445	XLOC_004445	MMP10	chr11:102641232-102651359	1.79769e+308	0.0186051
XLOC_008699	XLOC_008699	GUCY2D	chr17:7905987-7923658	1.79769e+308	0.0186051
XLOC_012073	XLOC_012073	TLX2	chr2:74741595-74744275	1.79769e+308	0.0186051
XLOC_000475	XLOC_000475	LPHN2	chr1:82266081-82458107	-1.11782	0.0195197
XLOC_016503	XLOC_016503	IGFBP7	chr4:57845108-58071465	-1.74795	0.0195308
XLOC_015351	XLOC_015351	TIMP4	chr3:12045861-12233532	-2.08185	0.019853
XLOC_002792	XLOC_002792	FRMD4A	chr10:13685705-14372866	-1.09397	0.0199546
XLOC_003218	XLOC_003218	LSP1	chr11:1874199-1913493	1.80425	0.0200255
XLOC_013479	XLOC_013479	WISP2	chr20:43343884-43356452	1.32387	0.0201063
XLOC_008077	XLOC_008077	IL34	chr16:70613797-70694585	-2.25521	0.0206922
XLOC_015225	XLOC_015225	CLDN11	chr3:170136652-170152479	-1.43554	0.0207207
XLOC_013979	XLOC_013979	IGSF5	chr21:41117333-41174023	1.79769e+308	0.0209809
XLOC_001954	XLOC_001954	F11R	chr1:160965000-160991133	-2.15525	0.0215335
XLOC_010046	XLOC_010046	RAB27B	chr18:52495707-52562747	-1.89864	0.0215462
XLOC_016185	XLOC_016185	BMPR1B	chr4:95679127-96079601	1.31584	0.0216731
XLOC_013505	XLOC_013505	EYA2	chr20:45523262-45817492	2.38146	0.021823
XLOC_002110	XLOC_002110	CHI3L1	chr1:203148058-203155922	-1.66949	0.0218567
XLOC_017571	XLOC_017571	NME5	chr5:137450860-137475132	-2.25938	0.0225807
XLOC_012097	XLOC_012097	ATOH8	chr2:85980908-86018506	1.42555	0.0227074
XLOC_000940	XLOC_000940	CFH	chr1:196621007-196716634	-1.46593	0.0228782
XLOC_020292	XLOC_020292	CD36	chr7:80231503-80308593	-2.48773	0.0228903
XLOC_013691	XLOC_013691	CD93	chr20:23059992-23066977	2.25762	0.022971
XLOC_016713	XLOC_016713	DCHS2	chr4:155155526-155412930	3.19305	0.0229715
XLOC_020721	XLOC_020721	AMPH	chr7:38423296-38671167	1.47397	0.0230923
XLOC_015054	XLOC_015054	GAP43	chr3:115342150-115440334	-1.48668	0.0234033
XLOC_002481	XLOC_002481	ADAMTS14	chr10:72432558-72522195	1.88916	0.0234149
XLOC_018157	XLOC_018157	PRDM1	chr6:106534194-106557814	1.35996	0.0239374
XLOC_005005	XLOC_005005	DRAM1	chr12:102271104-102317401	-1.06635	0.0239759
XLOC_009298	XLOC_009298	SLC16A11	chr17:6944948-6947242	1.79769e+308	0.0240174
XLOC_013210	XLOC_013210	DNER	chr2:230222344-230579286	1.79769e+308	0.0240174
XLOC_022253	XLOC_022253	SLC2A8	chr9:130159464-130170165	1.79769e+308	0.0240174
XLOC_023297	XLOC_023297	LOC100506757	chrX:133684053-133694428	1.79769e+308	0.0240174
XLOC_023696	XLOC_023696	IL13RA2	chrX:114238537-114252207	1.27056	0.0240985
XLOC_005651	XLOC_005651	IQCD	chr12:113633245-113658880	-1.79769e+308	0.0241826
XLOC_012333	XLOC_012333	SP9	chr2:175199820-175202268	-1.79769e+308	0.0241826
XLOC_020104	XLOC_020104	GPNMB	chr7:23286315-23314729	1.08526	0.0244519
XLOC_002258	XLOC_002258	MAP1LC3C	chr1:242158791-242162385	-2.16273	0.0246235
XLOC_001242	XLOC_001242	SLC2A5	chr1:9097004-9129887	-1.84239	0.024706
XLOC_006359	XLOC_006359	GPR65	chr14:88471467-88481155	2.751	0.0247596
XLOC_022712	XLOC_022712	TNC	chr9:117781853-117880536	1.54246	0.024862
XLOC_015663	XLOC_015663	HGD	chr3:120347014-120401418	-2.15811	0.0249323
XLOC_018365	XLOC_018365	TFAP2A	chr6:10396915-10419797	-2.67215	0.0250908
XLOC_022153	XLOC_022153	FOXE1	chr9:100615536-100618997	-3.59638	0.0252245
XLOC_000594	XLOC_000594	FAM19A3	chr1:113263188-113269856	-2.85222	0.0253367
XLOC_014414	XLOC_014414	FBLN1	chr22:45898718-45997014	1.2423	0.0260045
XLOC_013159	XLOC_013159	IGFBP5	chr2:217536827-217560272	-1.05941	0.0260874
XLOC_020378	XLOC_020378	SH2B2	chr7:101928404-101962178	-1.79769e+308	0.0261212
XLOC_023744	XLOC_023744	LOC286467	chrX:130836677-130964671	2.72549	0.0261275
XLOC_005290	XLOC_005290	ABCC9	chr12:21950323-22089628	1.21378	0.0262089
XLOC_009863	XLOC_009863	NPTX1	chr17:78440632-78450404	-1.87956	0.0264718
XLOC_016043	XLOC_016043	UCHL1	chr4:41258897-41270446	-1.07037	0.0266304
XLOC_020276	XLOC_020276	SRRM3	chr7:75831215-75916605	1.80494	0.0267203
XLOC_015068	XLOC_015068	STXBP5L	chr3:120627049-121143608	1.71077	0.0268866
XLOC_009228	XLOC_009228	SCARF1	chr17:1537151-1549041	-1.79769e+308	0.0270475
XLOC_016931	XLOC_016931	TMEM171	chr5:72416387-72427644	-1.87539	0.027139
XLOC_020151	XLOC_020151	EEPD1	chr7:36192835-36341152	1.5777	0.0273873
XLOC_015814	XLOC_015814	MECOM	chr3:168801286-169381563	-1.70636	0.0276079
XLOC_015761	XLOC_015761	ZIC4	chr3:147103834-147124596	2.94168	0.0278097
XLOC_000701	XLOC_000701	LCE2A	chr1:152670839-152671918	1.79769e+308	0.0280328
XLOC_001401	XLOC_001401	NKAIN1	chr1:31652591-31712734	1.79769e+308	0.0280328
XLOC_003342	XLOC_003342	BBOX1	chr11:27062508-27149354	1.79769e+308	0.0280328
XLOC_005806	XLOC_005806	FAM216B	chr13:43355685-43365685	1.79769e+308	0.0280328
XLOC_006891	XLOC_006891	MKRN3	chr15:23810453-23813166	1.79769e+308	0.0280328
XLOC_011675	XLOC_011675	SNAR-A10	chr19:50604147-50604268	1.79769e+308	0.0280328
XLOC_021341	XLOC_021341	PI15	chr8:75736771-75767264	1.79769e+308	0.0280328
XLOC_007888	XLOC_007888	LAT	chr16:28996146-29002104	-1.79769e+308	0.0280401
XLOC_007548	XLOC_007548	LOC283731	chr15:74418713-74421619	-1.79769e+308	0.0282237
XLOC_007910	XLOC_007910	MYLPF	chr16:30386122-30389310	-1.79769e+308	0.0282237
XLOC_010708	XLOC_010708	CYP2S1	chr19:41699114-41713444	-1.79769e+308	0.0282237
XLOC_009821	XLOC_009821	TRIM47	chr17:73870244-73874656	-1.60427	0.0282702
XLOC_018882	XLOC_018882	SOD2	chr6:160100148-160114353	-1.26984	0.0286433
XLOC_009780	XLOC_009780	ABCA9	chr17:66970772-67057136	-1.04108	0.0289868
XLOC_018003	XLOC_018003	PI16	chr6:36916038-36932613	1.03238	0.0290816
XLOC_021328	XLOC_021328	SULF1	chr8:70378858-70573147	-1.50077	0.0291013
XLOC_014873	XLOC_014873	PTH1R	chr3:46919235-46945289	3.09339	0.0292109
XLOC_013554	XLOC_013554	PHACTR3	chr20:58152563-58422766	1.79769e+308	0.0293866
XLOC_006718	XLOC_006718	SIX1	chr14:61111416-61116155	1.34543	0.0297577
XLOC_000992	XLOC_000992	CDK18	chr1:205473683-205501921	1.79769e+308	0.0298477
XLOC_001696	XLOC_001696	DENND2D	chr1:111729800-111743281	-1.85366	0.030035
XLOC_022809	XLOC_022809	GBGT1	chr9:136028339-136039301	1.70422	0.0300655
XLOC_006630	XLOC_006630	NOVA1	chr14:26915088-27066960	1.79769e+308	0.0300686
XLOC_009701	XLOC_009701	TMEM100	chr17:53796987-53809482	-2.63418	0.0301784
XLOC_008041	XLOC_008041	PARD6A	chr16:67694850-67696681	-3.11064	0.0302141
XLOC_005363	XLOC_005363	RND1	chr12:49250915-49259653	-3.49112	0.0302691
XLOC_009834	XLOC_009834	RHBDF2	chr17:74466974-74497509	-1.87739	0.0304032
XLOC_003341	XLOC_003341	FIBIN	chr11:27015627-27018632	1.02264	0.0304634
XLOC_002326	XLOC_002326	ECHDC3	chr10:11784355-11806065	-1.72387	0.0304899
XLOC_005232	XLOC_005232	OLR1	chr12:10310898-10324790	-1.79769e+308	0.0306786
XLOC_000615	XLOC_000615	FAM46C	chr1:118148603-118171011	1.78838	0.0307016
XLOC_023751	XLOC_023751	GPC4	chrX:132435063-132549205	1.57601	0.031045
XLOC_005656	XLOC_005656	TBX5	chr12:114791734-114850637	-2.7571	0.0310974
XLOC_016611	XLOC_016611	DDIT4L	chr4:101107026-101111655	1.57091	0.0314063
XLOC_000192	XLOC_000192	MAN1C1	chr1:25943958-26111258	1.75931	0.0315237
XLOC_002096	XLOC_002096	CSRP1	chr1:201452657-201476387	-1.14735	0.0315404
XLOC_016955	XLOC_016955	CMYA5	chr5:78985658-79096049	1.68112	0.0316103
XLOC_014330	XLOC_014330	APOL1	chr22:36649116-36663577	-1.49289	0.0318623
XLOC_016780	XLOC_016780	SORBS2	chr4:186506597-186877870	-1.92103	0.0320735
XLOC_006391	XLOC_006391	SERPINA3	chr14:95078713-95090390	-1.86274	0.0325381
XLOC_005302	XLOC_005302	BHLHE41	chr12:26272958-26278003	-1.41075	0.0326155
XLOC_017062	XLOC_017062	TCF7	chr5:133450401-133483920	1.42514	0.0326608
XLOC_016935	XLOC_016935	RGNEF	chr5:72921982-73237818	-1.85718	0.032823
XLOC_020078	XLOC_020078	C1GALT1	chr7:7222245-7288251	-1.03213	0.0328415
XLOC_020075	XLOC_020075	ZNF853	chr7:6655526-6663921	2.3454	0.0330646
XLOC_014319	XLOC_014319	TIMP3	chr22:32908539-33454377	-1.71463	0.0330688
XLOC_001609	XLOC_001609	TTLL7	chr1:84335056-84464833	-1.58327	0.0333711
XLOC_016702	XLOC_016702	NR3C2	chr4:148999914-149363672	1.5475	0.0335118
XLOC_004587	XLOC_004587	LOC283174	chr11:133766329-133771635	1.79769e+308	0.0335855
XLOC_005780	XLOC_005780	EEF1DP3	chr13:32420919-32533721	1.79769e+308	0.0335855
XLOC_007140	XLOC_007140	SKOR1	chr15:68117940-68126174	1.79769e+308	0.0335855
XLOC_017494	XLOC_017494	SLCO4C1	chr5:101569691-101632253	1.79769e+308	0.0335855
XLOC_018878	XLOC_018878	EZR	chr6:159186772-159240456	-1.09338	0.0336081
XLOC_000457	XLOC_000457	LHX8	chr1:75594118-75627218	1.79769e+308	0.0337916
XLOC_003078	XLOC_003078	KCNIP2	chr10:103578824-103603677	1.79769e+308	0.0337916
XLOC_023363	XLOC_023363	PNMA6C,PNMA6D	chrX:152240726-152243402	1.79769e+308	0.0337916
XLOC_006617	XLOC_006617	TGM1	chr14:24718319-24732416	-1.79769e+308	0.0338112
XLOC_009250	XLOC_009250	OR3A1	chr17:3194928-3195876	-1.79769e+308	0.0338112
XLOC_010073	XLOC_010073	HMSD	chr18:61616587-61627645	-1.79769e+308	0.0338112
XLOC_011683	XLOC_011683	SNAR-B2	chr19:50642374-50642494	-1.79769e+308	0.0338112
XLOC_011923	XLOC_011923	GCKR	chr2:27719705-27746550	-1.79769e+308	0.0338112
XLOC_013790	XLOC_013790	KCNS1	chr20:43720949-43729753	-1.79769e+308	0.0338112
XLOC_013925	XLOC_013925	LINC00189	chr21:30565800-30660526	-1.79769e+308	0.0338112
XLOC_017613	XLOC_017613	PLAC8L1	chr5:145463875-145483946	-1.79769e+308	0.0338112
XLOC_020040	XLOC_020040	FLJ44511	chr7:560027-564869	-1.79769e+308	0.0338112
XLOC_002109	XLOC_002109	MYBPH	chr1:203136938-203144942	2.19991	0.0339488
XLOC_018154	XLOC_018154	GRIK2	chr6:101846860-102517958	-1.99866	0.0342301
XLOC_021839	XLOC_021839	ENPP2	chr8:120569316-120651106	1.21945	0.0344848
XLOC_012522	XLOC_012522	INPP5D	chr2:233925035-234116549	1.79769e+308	0.0345554
XLOC_012815	XLOC_012815	LRRTM1	chr2:79740059-80875988	2.66251	0.0346158
XLOC_001340	XLOC_001340	ID3	chr1:23884420-23886285	1.01883	0.0351657
XLOC_014535	XLOC_014535	MN1	chr22:28144264-28197486	0.989799	0.0352533
XLOC_021157	XLOC_021157	CLDN23	chr8:8559665-8561617	2.32016	0.0355056
XLOC_021401	XLOC_021401	BAALC	chr8:104145190-104242533	1.00791	0.0355822
XLOC_020961	XLOC_020961	NRCAM	chr7:107788070-108096841	1.51776	0.0355971
XLOC_009609	XLOC_009609	DUSP3	chr17:41843488-41856368	-1.00843	0.0359004
XLOC_011637	XLOC_011637	RASIP1	chr19:49223841-49243970	1.58231	0.0360255
XLOC_023005	XLOC_023005	SYTL5	chrX:37865834-37988073	-2.47147	0.0360282
XLOC_012354	XLOC_012354	ITGA4	chr2:182321618-182521834	1.01329	0.0361528
XLOC_017005	XLOC_017005	EPB41L4A-AS1	chr5:111496222-111498198	1.13711	0.0365147
XLOC_015229	XLOC_015229	NLGN1	chr3:173116243-174001116	1.5508	0.0365249
XLOC_010527	XLOC_010527	IFI30	chr19:18284578-18288927	-1.15186	0.0365768
XLOC_022220	XLOC_022220	PTGS1	chr9:125133228-125157981	-0.992397	0.0367029
XLOC_006621	XLOC_006621	ADCY4	chr14:24787554-24804277	1.80142	0.0368829
XLOC_005932	XLOC_005932	GJB2	chr13:20761603-20767114	-1.75846	0.0369768
XLOC_000219	XLOC_000219	GPR3	chr1:27719151-27722317	-2.01322	0.0371532
XLOC_003019	XLOC_003019	PPP1R3C	chr10:93388196-93392858	-0.98619	0.0371971
XLOC_009215	XLOC_009215	FAM101B	chr17:289770-295731	0.995436	0.0372713
XLOC_001994	XLOC_001994	DPT	chr1:168664694-168698442	1.08662	0.0374471
XLOC_017138	XLOC_017138	SH3RF2	chr5:145316125-145442879	-3.35638	0.0378668
XLOC_018802	XLOC_018802	MOXD1	chr6:132617193-132722664	-1.16289	0.0380774
XLOC_013775	XLOC_013775	MAFB	chr20:39314516-39317876	1.95466	0.0382335
XLOC_009938	XLOC_009938	EMILIN2	chr18:2847027-2914090	1.39241	0.0382608
XLOC_017031	XLOC_017031	PRDM6	chr5:122424840-122523745	2.15179	0.0384499
XLOC_009260	XLOC_009260	P2RX1	chr17:3799884-3819960	-3.34582	0.0384752
XLOC_006744	XLOC_006744	ZFP36L1	chr14:69254371-69262960	1.03308	0.0391896
XLOC_001435	XLOC_001435	COL8A2	chr1:36560843-36565850	1.04128	0.0394491
XLOC_014384	XLOC_014384	CSDC2	chr22:41957013-41972670	1.59408	0.0394935
XLOC_022109	XLOC_022109	C9orf47,S1PR3	chr9:91605777-91619925	-1.28985	0.0395543
XLOC_010721	XLOC_010721	CD79A	chr19:42381189-42385439	-1.79769e+308	0.0396908
XLOC_016629	XLOC_016629	LEF1	chr4:108968700-109097586	1.79769e+308	0.0398441
XLOC_006844	XLOC_006844	BCL11B	chr14:99635624-99737822	1.79769e+308	0.0399178
XLOC_005618	XLOC_005618	TMEM119	chr12:108983621-108991894	1.02941	0.0405547
XLOC_020851	XLOC_020851	STEAP4	chr7:87905743-87936228	-1.79769e+308	0.0408583
XLOC_011394	XLOC_011394	ZNF208	chr19:22148896-22193745	2.52341	0.0411257
XLOC_017385	XLOC_017385	EMB	chr5:49692030-49737234	2.52115	0.0413075
XLOC_016561	XLOC_016561	PRKG2	chr4:82009836-82126215	-1.41986	0.0413239
XLOC_016254	XLOC_016254	PCDH10	chr4:134070469-134112732	-2.23153	0.0413618
XLOC_016850	XLOC_016850	IL7R	chr5:35856990-35876923	-1.97029	0.0413866
XLOC_012326	XLOC_012326	DLX1	chr2:172950207-172954401	2.07478	0.0416056
XLOC_023633	XLOC_023633	RPS6KA6	chrX:83313353-83442943	-1.20387	0.0416618
XLOC_000869	XLOC_000869	FMO2	chr1:171154387-171181822	1.79769e+308	0.0417497
XLOC_002938	XLOC_002938	TACR2	chr10:71163957-71176674	1.79769e+308	0.0417497
XLOC_003809	XLOC_003809	TTC36	chr11:118398209-118401740	1.79769e+308	0.0417497
XLOC_004588	XLOC_004588	IGSF9B	chr11:133785184-133826880	1.79769e+308	0.0417497
XLOC_004618	XLOC_004618	KCNA1	chr12:5019072-5027422	1.79769e+308	0.0417497
XLOC_005784	XLOC_005784	KL	chr13:33590570-33640282	1.79769e+308	0.0417497
XLOC_006445	XLOC_006445	SNORD114-10	chr14:101433388-101433459	1.79769e+308	0.0417497
XLOC_009525	XLOC_009525	KRT222	chr17:38811871-38821416	1.79769e+308	0.0417497
XLOC_009671	XLOC_009671	HOXB13	chr17:46802126-46806111	1.79769e+308	0.0417497
XLOC_009892	XLOC_009892	NOTUM	chr17:79910382-79919057	1.79769e+308	0.0417497
XLOC_010229	XLOC_010229	SERPINB4	chr18:61304492-61311502	1.79769e+308	0.0417497
XLOC_011088	XLOC_011088	C2CD4C	chr19:405442-409170	1.79769e+308	0.0417497
XLOC_011262	XLOC_011262	CCDC151	chr19:11531271-11545980	1.79769e+308	0.0417497
XLOC_012170	XLOC_012170	PLGLA	chr2:106998569-107007851	1.79769e+308	0.0417497
XLOC_013624	XLOC_013624	LOC100289473	chr20:1754010-1760392	1.79769e+308	0.0417497
XLOC_015771	XLOC_015771	FAM194A	chr3:150377674-150421742	1.79769e+308	0.0417497
XLOC_016048	XLOC_016048	SHISA3	chr4:42399855-42404504	1.79769e+308	0.0417497
XLOC_016075	XLOC_016075	KIAA1211	chr4:57036360-57196890	1.79769e+308	0.0417497
XLOC_016371	XLOC_016371	CPLX1	chr4:778744-819945	1.79769e+308	0.0417497
XLOC_016482	XLOC_016482	TEC	chr4:48137799-48271814	1.79769e+308	0.0417497
XLOC_016630	XLOC_016630	LOC285456	chr4:109459345-109541613	1.79769e+308	0.0417497
XLOC_018181	XLOC_018181	RFPL4B	chr6:112668531-112672498	1.79769e+308	0.0417497
XLOC_018852	XLOC_018852	ZC3H12D	chr6:149768765-149806148	1.79769e+308	0.0417497
XLOC_005227	XLOC_005227	CLEC2B	chr12:10004967-10022458	1.30568	0.0417529
XLOC_000936	XLOC_000936	RGS2	chr1:192778168-192781407	-1.3023	0.041882
XLOC_000041	XLOC_000041	ARHGEF16	chr1:3371146-3397677	-1.79769e+308	0.0420246
XLOC_000625	XLOC_000625	LOC100130000	chr1:143687129-143714180	-1.79769e+308	0.0420246
XLOC_000665	XLOC_000665	CA14	chr1:150230217-150237480	-1.79769e+308	0.0420246
XLOC_002678	XLOC_002678	VWA2	chr10:115999017-116049751	-1.79769e+308	0.0420246
XLOC_004134	XLOC_004134	AGBL2	chr11:47681142-47736928	-1.79769e+308	0.0420246
XLOC_006377	XLOC_006377	CHGA	chr14:93389444-93401638	-1.79769e+308	0.0420246
XLOC_007773	XLOC_007773	OR2C1	chr16:3405888-3406924	-1.79769e+308	0.0420246
XLOC_009474	XLOC_009474	CCL5	chr17:34198495-34207377	-1.79769e+308	0.0420246
XLOC_010264	XLOC_010264	C19orf21	chr19:751145-764318	-1.79769e+308	0.0420246
XLOC_010812	XLOC_010812	SNAR-A7	chr19:48427035-48427156	-1.79769e+308	0.0420246
XLOC_011416	XLOC_011416	SCGB1B2P	chr19:35067637-35068596	-1.79769e+308	0.0420246
XLOC_011423	XLOC_011423	LGI4	chr19:35615416-35626178	-1.79769e+308	0.0420246
XLOC_011547	XLOC_011547	LYPD3	chr19:43964945-43969831	-1.79769e+308	0.0420246
XLOC_011682	XLOC_011682	SNAR-B1	chr19:50637001-50637121	-1.79769e+308	0.0420246
XLOC_013130	XLOC_013130	MDH1B	chr2:207602488-207630050	-1.79769e+308	0.0420246
XLOC_013700	XLOC_013700	CST2	chr20:23804403-23807312	-1.79769e+308	0.0420246
XLOC_014913	XLOC_014913	DOCK3	chr3:50712671-51421629	-1.79769e+308	0.0420246
XLOC_015935	XLOC_015935	NAT8L	chr4:2061238-2070816	-1.79769e+308	0.0420246
XLOC_017558	XLOC_017558	CXCL14	chr5:134906370-134914969	-1.79769e+308	0.0420246
XLOC_018131	XLOC_018131	C6orf165	chr6:88117689-88174191	-1.79769e+308	0.0420246
XLOC_018795	XLOC_018795	TMEM244	chr6:130152388-130182416	-1.79769e+308	0.0420246
XLOC_020472	XLOC_020472	AKR1B15	chr7:134233848-134264592	-1.79769e+308	0.0420246
XLOC_023016	XLOC_023016	MAOA	chrX:43515408-43606068	-1.79769e+308	0.0420246
XLOC_023444	XLOC_023444	TMEM27	chrX:15645440-15683154	-1.79769e+308	0.0420246
XLOC_007875	XLOC_007875	IL21R	chr16:27413482-27464714	1.78546	0.0423885
XLOC_002833	XLOC_002833	ARMC4	chr10:28101096-28287977	2.11249	0.0426118
XLOC_017167	XLOC_017167	MYOZ3	chr5:150040403-150058925	2.22704	0.0428448
XLOC_007900	XLOC_007900	LOC440356	chr16:29875003-29879374	-1.79769e+308	0.0428626
XLOC_002923	XLOC_002923	ANK3	chr10:61786055-62493284	-1.15545	0.0429796
XLOC_011880	XLOC_011880	VSNL1	chr2:17721806-17837706	1.91128	0.0429799
XLOC_003882	XLOC_003882	ADAMTS15	chr11:130318868-130346539	-1.22282	0.0431451
XLOC_006855	XLOC_006855	MOK	chr14:102695177-102771531	-1.35628	0.0432064
XLOC_000900	XLOC_000900	AXDND1	chr1:179334854-179545084	1.79769e+308	0.0433554
XLOC_009733	XLOC_009733	LOC653653	chr17:58179120-58180280	1.4913	0.0435228
XLOC_017603	XLOC_017603	PCDH1	chr5:141232672-141257944	2.38958	0.0436001
XLOC_002417	XLOC_002417	PPYR1	chr10:47083533-47088320	-1.4782	0.0437892
XLOC_001707	XLOC_001707	PPM1J	chr1:113252615-113257950	-1.83045	0.0440367
XLOC_003830	XLOC_003830	POU2F3	chr11:120107348-120190653	1.79769e+308	0.0441452
XLOC_009779	XLOC_009779	ABCA8	chr17:66863430-66951533	-0.970619	0.0444141
XLOC_023770	XLOC_023770	LINC00087	chrX:134229014-134232733	-1.86086	0.0444271
XLOC_001863	XLOC_001863	KCNN3	chr1:154669941-154842754	-1.79769e+308	0.0447245
XLOC_021388	XLOC_021388	C8orf47	chr8:99076749-99105838	3.31157	0.0447615
XLOC_003116	XLOC_003116	ABLIM1	chr10:116190868-116444414	1.62871	0.0447695
XLOC_003387	XLOC_003387	CD82	chr11:44587140-44641315	-1.3863	0.0449424
XLOC_017466	XLOC_017466	EDIL3	chr5:83238125-83680611	-0.961409	0.0449869
XLOC_020707	XLOC_020707	RP9P	chr7:32956426-32982782	1.07685	0.045074
XLOC_006202	XLOC_006202	NPAS3	chr14:33408458-34273382	6.1004	0.0451299
XLOC_018060	XLOC_018060	RUNX2	chr6:44796469-45518819	1.20414	0.0451542
XLOC_016065	XLOC_016065	RASL11B	chr4:53728494-53733002	1.76892	0.0456438
XLOC_009756	XLOC_009756	ICAM2	chr17:62075710-62097994	-3.17293	0.046054
XLOC_020162	XLOC_020162	LINC00265	chr7:39773166-39834222	2.07535	0.0463872
XLOC_000942	XLOC_000942	CFHR1	chr1:196788860-196801319	-1.58549	0.0464288
XLOC_016242	XLOC_016242	SPRY1	chr4:124317955-124324909	-1.64578	0.0465704
XLOC_000114	XLOC_000114	FHAD1	chr1:15573767-15724622	-1.57804	0.0473206
XLOC_016506	XLOC_016506	EPHA5	chr4:66185280-66535653	-2.53211	0.0474139
XLOC_001336	XLOC_001336	ZNF436	chr1:23685940-23698330	1.03778	0.0477293
XLOC_016335	XLOC_016335	ODZ3	chr4:183245136-183724177	0.989654	0.047876
XLOC_012662	XLOC_012662	ALK	chr2:29415639-30144477	1.91443	0.0479803
XLOC_009456	XLOC_009456	MYO1D	chr17:30819627-31203902	1.03579	0.0481962
XLOC_001534	XLOC_001534	RAB3B	chr1:52373627-52456436	0.959468	0.0486742
XLOC_000637	XLOC_000637	ITGA10	chr1:145524989-145543868	1.18435	0.0488031
XLOC_000525	XLOC_000525	LPPR4	chr1:99729847-99775138	2.83232	0.0488118
XLOC_008850	XLOC_008850	RASL10B	chr17:34058678-34070540	1.82264	0.0488666
XLOC_004417	XLOC_004417	SNORA25	chr11:93463680-93463812	-1.82318	0.0489149
XLOC_009765	XLOC_009765	MIR4315-1,PLEKHM1P	chr17:62780958-62833302	6.55268	0.0490782
XLOC_004015	XLOC_004015	STK33	chr11:8413417-8615503	-2.42519	0.0492107
XLOC_021090	XLOC_021090	RARRES2	chr7:150035406-150038763	1.63771	0.0497031
XLOC_018259	XLOC_018259	GPR126	chr6:142623055-142767403	-1.04129	0.0498224

## Sheet: Common_Up_Abd
Gene_name	log2FC_subject1	log2FC_subject2
HOXA5	-6.97528	-5.56847
CPA4	-5.52753	-4.22551
IL8	-5.2562	-8.12813
HOXA3	-4.71624	-1.79769e+308
MYCT1	-4.61739	-4.12233
MGAM	-4.14843	-2.8941
CPXM2	-4.11755	-5.84185
CLDN14	-4.08378	-7.44115
IL1A	-4.06401	-7.33293
LOC100507421	-3.8968	-5.56658
ANKRD1	-3.86146	-6.77558
CXCL6	-3.77746	-2.16998
IL1B	-3.72075	-5.70883
HOXA2	-3.71662	-3.51284
MYOCD	-3.70346	-1.79769e+308
MEST	-3.69627	-2.70783
LOC255480	-3.68325	-2.08775
HOXA7	-3.67398	-5.96502
GPRC5B	-3.5624	-1.82317
SERPINB2	-3.52886	-3.23616
CARD11	-3.40771	-4.96394
ESM1	-3.39445	-1.73304
CXCL3	-3.38107	-3.65148
SH3RF2	-3.35638	-2.39152
LOC100506178	-3.34978	-6.2197
P2RX1	-3.34582	-3.90146
AP1S3	-3.31632	-3.35816
HOXB8	-3.22256	-5.27044
BST2	-3.18339	-1.75088
WDR69	-3.16082	-3.21774
CXCL1	-3.12897	-4.83973
CDH6	-3.11118	-1.46162
CXCL2	-3.0975	-3.54706
TINAGL1	-2.98114	-4.48368
CXCL5	-2.82123	-2.8055
LIF	-2.73084	-3.80921
CCL2	-2.71153	-3.44033
CGNL1	-2.67762	-2.75144
MYPN	-2.67721	-2.20444
TFAP2A	-2.67215	-4.72972
SKAP2	-2.66678	-1.73316
PLA2G5	-2.6194	-2.09557
TNFAIP3	-2.59508	-3.03859
SRGN	-2.53407	-2.00897
ICAM1	-2.4892	-3.76957
CD36	-2.48773	-1.87254
GPRC5A	-2.46714	-1.56465
HOTAIRM1	-2.46669	-2.64216
GALNT6	-2.46065	-3.19149
NTN4	-2.43506	-2.29251
PCDHB3	-2.43085	-2.04901
C3	-2.39702	-3.66866
FLT1	-2.38273	-2.66637
SIM2	-2.37037	-2.42021
SP6	-2.32142	-1.97686
LOC255167	-2.23744	-2.18958
STXBP2	-2.23522	-1.94577
PCDH10	-2.23153	-9.13528
CCL11	-2.20656	-5.43084
SPP1	-2.17737	-2.10017
F11R	-2.15525	-1.83984
TRH	-2.10876	-2.96563
LACC1	-2.1049	-1.61036
LOC645638	-2.06319	-3.33627
IL6	-2.05744	-7.19733
GDF15	-2.01413	-4.06659
ISLR2	-2.00421	-2.31155
MARCH3	-1.99922	-1.24331
KRT7	-1.98541	-5.87368
PTGES	-1.97941	-1.11036
CD200	-1.97213	-2.6908
IL7R	-1.97029	-2.69201
EDN1	-1.95294	-2.0724
TNFSF4	-1.9391	-2.75196
SORBS2	-1.92103	-1.70784
TGM2	-1.8981	-5.58774
RHBDF2	-1.87739	-4.07856
TMEM171	-1.87539	-2.40275
LOC375295	-1.87305	-1.64421
RGNEF	-1.85718	-6.44886
DENND2D	-1.85366	-2.07446
SERPINE2	-1.833	-3.9838
PAPPA2	-1.82617	-1.30162
TFPI2	-1.76872	-2.64164
COL4A1	-1.76086	-2.83673
IGFBP7	-1.74795	-2.41105
KCTD16	-1.74718	-3.58724
TES	-1.7214	-1.24149
MECOM	-1.70636	-3.86091
PDE10A	-1.68551	-1.16988
CDKN2B	-1.67949	-3.16341
C4orf49	-1.63861	-2.57277
LOXL4	-1.6225	-1.90921
SLC12A8	-1.61812	-1.37063
STC2	-1.60767	-3.80468
MMP1	-1.58839	-1.55552
CFHR1	-1.58549	-1.48184
BAMBI	-1.58307	-2.15582
SULF1	-1.50077	-3.70487
PPYR1	-1.4782	-5.50928
CFH	-1.46593	-1.34395
BHLHE41	-1.41075	-2.626
KIAA1199	-1.32908	-2.61689
COL15A1	-1.316	-1.54565
HAPLN1	-1.31362	-7.07198
GATA6	-1.27098	-1.27336
SOD2	-1.26984	-3.088
TNFRSF10D	-1.24188	-2.39236
PHLDA1	-1.20865	-1.01537
FST	-1.20668	-1.02837
DHRS3	-1.19602	-2.07529
ADAMTS1	-1.19169	-1.3342
CSRP1	-1.14735	-1.70498
EPAS1	-1.13313	-2.2461
UCHL1	-1.07037	-2.24744
DRAM1	-1.06635	-2.24978
DUSP3	-1.00843	-1.62145
PTGS1	-0.992397	-1.19526
PPP1R3C	-0.98619	-3.75078
EDIL3	-0.961409	-2.95404
CCL5	-1.79769e+308	-4.96299
OLR1	-1.79769e+308	-4.48519
HOXD9	-1.79769e+308	-3.69764
MAOA	-1.79769e+308	-2.18508
CST2	-1.79769e+308	-1.79769e+308
TDO2	-1.79769e+308	-1.79769e+308

## Sheet: Common_Up_Glut
Gene_name	log2FC_subject1	log2FC_subject2
GUCY2D	>100	>100
HOXC13	>100	>100
LOC283174	>100	>100
MKRN3	>100	>100
PI15	>100	>100
SHOX	>100	>100
FAM216B	>100	5.28592
KCNA1	>100	5.0334
BBOX1	>100	3.47949
SFRP2	6.17301	4.02894
NPAS3	6.1004	>100
HOTAIR	5.79984	5.13464
ADD2	5.62811	4.33897
HOXC11	5.10944	3.98122
ZIC1	4.17162	6.39067
HCLS1	4.04979	1.54702
TMEM30B	3.79127	2.17567
SLC40A1	3.69572	1.96725
FAM65B	3.52409	2.9982
MMP9	3.41226	5.50222
THRB	3.33315	4.14631
STARD9	3.03128	4.50163
PITX1	3.0038	5.13207
FOXQ1	3.00007	1.79769e+308
AKAP6	2.94392	5.26875
SIM1	2.91475	4.5154
CERS4	2.89776	3.15813
SPON1	2.83091	1.83735
SYPL2	2.68359	3.31142
LRRTM1	2.66251	1.79769e+308
A2M	2.6616	4.61143
BMF	2.61646	3.86026
TMEM155	2.585	2.9333
PDGFD	2.50701	2.42627
MEOX2	2.44773	7.68219
DBC1	2.40137	4.80467
SLC7A8	2.3708	2.21116
HTRA3	2.32546	3.35434
LSAMP	2.2976	2.85601
CILP	2.26099	2.32062
APOL4	2.22976	3.02635
MYBPH	2.19991	1.79769e+308
CAMK2N1	2.18712	2.37159
GUCY1A2	2.1805	2.08895
EPSTI1	2.1585	3.0471
ELN	2.15589	2.53738
CDON	2.13973	4.51307
KCNA6	2.13876	2.08807
TSPAN11	2.04853	2.08567
PLXDC1	1.98648	4.63183
SHOX2	1.98019	5.20013
MAFB	1.95466	2.50594
EMX2OS	1.93169	1.27952
ALK	1.91443	3.40004
LSP1	1.80425	5.73041
GREM2	1.79725	0.980612
MAN1C1	1.75931	3.65166
AXIN2	1.65294	1.47927
RNF112	1.64605	2.609
H19,MIR675	1.61997	7.27735
RNF144A	1.60845	4.38093
CPXM1	1.60102	6.41971
RASIP1	1.58231	1.79769e+308
EEPD1	1.5777	3.91896
GAS7	1.56614	1.71399
NLGN1	1.5508	1.74719
OLFML2B	1.54953	2.7951
TNC	1.54246	1.66521
PCDH18	1.48407	3.53111
LRIG3	1.44999	2.78441
ATOH8	1.42555	1.60887
TCF7	1.42514	4.24583
EMILIN2	1.39241	2.70412
S100A4	1.38377	1.79053
GAS1	1.36997	1.00096
WISP2	1.32387	4.69943
BMPR1B	1.31584	2.13882
CLEC2B	1.30568	5.72241
PPAP2B	1.28512	1.43073
IL13RA2	1.27056	3.68523
TBX15	1.26369	1.59925
ENPP2	1.21945	5.32069
ABCC9	1.21378	1.70759
REV3L	1.19488	1.02361
ITGA10	1.18435	2.27666
ANGPTL2	1.15936	2.2192
COL8A2	1.04128	1.24656
ZNF436	1.03778	2.49087
TMEM119	1.02941	2.04484
BAALC	1.00791	4.16109
