# Supplementary material for: Differential open chromatin profile and transcriptomic signature define depot-specific human subcutaneous preadipocytes: primary outcomes
Source: Clin Epigenetics. 2018 Nov 26;10:148. doi: 10.1186/s13148-018-0582-0 (PMC6258289; doi:10.1186/s13148-018-0582-0)
Supplement: Supplementary file 2 — Additional tables with data on RNA-seq and ATAC-seq list of genes. Table S1. Differentially expressed genes between abdominal and GF depot in subject 1, subject 2, and in both. Table S2. List of open chromatin regions in the proximity of the depot-specific genes. (ZIP 231 kb) [file 13148_2018_582_MOESM2_ESM.zip › Supplemental Table 2.xlsx]

## Sheet: 157_Abd chrom_Abd spec genes
Gene name	chr	start	end	Fold	p.value	FDR	Location	RPKM_sub1_abd_rep1	RPKM_sub1_abd_rep2	RPKM_sub2_abd_rep1	RPKM_sub2_abd_rep2	RPKM_sub1_glut_rep1	RPKM_sub1_glut_rep2	RPKM_sub2_glut_rep1	RPKM_sub2_glut_rep2
DHRS3	chr1	12640291	12640442	2.62172	0.000579	0.0126	intron	2.70213	1.13839	3.71541	2.99344	0.604008	0.30974	0	0.38377
DHRS3	chr1	12696433	12696999	1.41056	0.0019	0.0287	Intergenic	3.53889	3.44199	8.63772	9.90267	1.45026	1.57004	2.90297	3.68582
TINAGL1	chr1	32045500	32045699	2.2617	3.81e-05	0.00174464	intron	3.35513	3.74315	9.66593	6.35993	1.37495	0.940116	0.63513	2.62082
F11R	chr1	160978673	160979045	1.82957	0.000154687	0.00555063	intron	3.39021	4.15879	6.24799	5.10333	0.735526	1.13155	0.679521	3.11555
F11R	chr1	160983469	160983904	1.40184	0.000171125	0.00598939	intron	4.77517	4.74198	5.52736	5.40333	1.78217	1.07519	2.17915	2.93077
CSRP1	chr1	201438207	201438565	1.09458	0.000876769	0.0168283	promoter-TSS	10.5684	8.00265	15.895	11.3634	6.11432	5.74836	4.23657	5.50356
CSRP1	chr1	201463350	201463552	3.59856	1.12e-07	1.99e-05	intron	4.5907	4.25487	1.58706	3.58027	0.225755	0.463077	0.625697	0
CSRP1	chr1	201470257	201470501	1.29632	0.00260315	0.0365876	intron	9.57725	11.7416	6.89787	4.81649	3.55102	5.55882	2.33098	2.61247
CSRP1	chr1	201476107	201476431	1.28162	0.000463584	0.0106089	promoter-TSS	9.50218	10.9646	23.0051	13.9509	4.64471	5.48546	6.04648	7.51194
CSRP1	chr1	201486866	201487113	1.26925	0.00178949	0.027776	Intergenic	5.70659	6.26345	4.21825	5.12399	3.13864	2.27226	1.79096	2.11151
MYPN	chr10	69895680	69896478	0.998941	0.000565833	0.0124693	intron	6.64696	8.9036	11.0478	11.5551	4.91457	5.09907	3.95961	5.08327
MYPN	chr10	69913967	69914127	1.67268	0.000923463	0.0173514	intron	3.94111	5.01366	6.011	7.34515	2.85016	1.16927	1.57989	2.1731
MYPN	chr10	69962785	69963003	1.81005	0.0030514	0.0403463	intron	1.19105	2.36555	8.45584	9.53781	1.4643	1.28727	1.73932	2.12658
SRGN	chr10	70805286	70805647	1.29867	0.000833191	0.0161657	Intergenic	4.11001	4.60296	5.77234	3.75631	1.13691	1.68427	2.45079	2.40786
SRGN	chr10	70817662	70817935	1.32096	0.00340306	0.0433891	Intergenic	3.39678	4.82738	7.92659	6.2917	2.17155	1.71321	1.38891	4.0331
PPP1R3C	chr10	93395251	93395426	1.30343	0.00103207	0.0187985	Intergenic	7.20661	6.54845	8.70164	8.26531	3.64821	3.20714	2.52782	3.64253
CPXM2	chr10	125559825	125560132	1.84058	0.00226697	0.0326334	intron	2.29565	2.05306	5.22128	7.06724	2.67377	1.37113	0.617545	0.37752
GALNT6	chr12	51762869	51763003	2.60866	0.000431806	0.0101418	intron	1.10725	4.70364	4.78488	5.39712	1.36127	0.698071	0.471608	0.432457
GALNT6	chr12	51765120	51765668	1.45607	0.000326247	0.00851626	intron	5.55039	7.84201	18.7204	11.7126	3.57831	3.66997	3.22896	5.49884
KRT7	chr12	52629277	52629369	2.23091	0.00453365	0.0522101	intron	2.4191	4.98252	4.3558	0	0.49568	1.01676	1.37381	1.25977
PHLDA1	chr12	76371575	76372135	0.742218	0.00353286	0.043755	Intergenic	13.7111	16.0642	18.7486	17.1118	10.9935	8.2684	9.36647	10.555
PHLDA1	chr12	76424982	76425705	0.777281	0.00169618	0.0267936	exon	15.6477	16.7221	17.2931	17.2551	11.7949	10.4151	8.30369	8.57617
NTN4	chr12	96158700	96158816	2.5346	0.000703017	0.0145917	intron	1.9186	2.46978	3.4546	11.6899	0.393126	0	1.63436	1.49869
NTN4	chr12	96168393	96168870	1.8553	1.6e-05	0.0008142	intron	4.74353	5.88605	7.72903	7.95991	1.14724	0.784415	2.51722	3.03717
LOC255480	chr12	114758748	114758968	1.93949	0.000369362	0.00897875	Intergenic	4.2151	4.94855	4.73594	1.64367	2.07285	1.06297	0.574504	1.05362
LOC255480	chr12	114838766	114839097	1.70721	6.48e-05	0.0026915	intron	3.81014	7.78989	4.8427	4.91611	1.10218	1.69562	1.52738	2.6261
LOC255480	chr12	114846711	114846876	1.70782	0.000624034	0.0134205	promoter-TSS	6.29454	5.55626	2.91442	4.93101	0.829138	1.70075	1.53201	2.80966
LACC1	chr13	44389356	44389759	1.22053	0.00202227	0.0300813	Intergenic	5.89068	7.53559	6.364	3.14051	2.60263	2.55324	1.56812	3.45107
LACC1	chr13	44404069	44404214	2.43509	0.00186339	0.0284526	Intergenic	1.02325	1.1855	8.29104	8.72845	1.887	0.322557	0.435831	1.19895
COL4A1	chr13	110868885	110869631	1.51252	8.3e-06	0.00046326	intron	3.97779	5.29977	6.98329	5.45319	1.34485	1.94356	1.94838	2.48576
COL4A1	chr13	110878653	110878905	2.00184	0.000318993	0.00850216	intron	2.5023	4.54754	6.67889	2.8699	0.361925	0.556795	1.25388	2.52953
COL4A1	chr13	110903012	110903180	1.97405	0.000232053	0.00726692	intron	2.87028	5.45704	4.29357	5.38106	1.08578	1.11359	1.50465	1.72468
COL4A1	chr13	110939541	110939708	3.02199	4.69e-06	0.000279306	intron	5.33071	8.23458	2.3996	1.62398	0.273069	0.280064	1.13525	1.04101
COL4A1	chr13	110946721	110946929	1.71943	0.00294237	0.0403463	intron	2.13997	2.75476	5.39449	3.91162	1.97319	0.674578	0.607648	1.67161
COL4A1	chr13	110953963	110954456	2.0129	1.72e-07	2.45e-05	intron	5.56769	5.5788	10.2419	8.8018	1.85	1.51791	1.41004	2.9386
COL4A1	chr13	110959283	110959703	1.28907	0.00256502	0.0363378	promoter-TSS	6.27046	6.00275	6.29724	4.52009	3.58306	3.22941	0.752327	2.20759
KIAA1199	chr15	81163513	81163685	1.99556	0.0010145	0.0186689	intron	1.72525	3.66447	6.98954	4.73033	1.32566	1.35961	0.367415	1.68457
MYOCD	chr17	12630437	12630688	1.27662	0.00297914	0.0403463	intron	5.17231	5.2505	5.74757	7.92366	3.99704	2.9814	1.51065	1.84699
MYOCD	chr17	12634264	12634459	1.75346	0.00322889	0.0420698	intron	2.28264	2.93841	6.98715	8.34478	1.1693	3.3579	0.972237	1.1887
CCL2	chr17	32565761	32566391	0.900333	0.00399005	0.0478003	Intergenic	18.0165	16.8259	11.9584	10.7621	8.97575	7.57241	6.11892	8.55442
CCL5	chr17	34228744	34229120	1.4462	0.00015548	0.00555063	Intergenic	5.32716	8.83867	7.67362	7.21291	3.15337	1.61707	2.18495	4.00713
DUSP3	chr17	41856014	41856110	2.00848	0.00492815	0.0553255	intron	3.86384	2.98432	5.84403	2.82506	1.90011	0.974391	0	0
SP6	chr17	45921614	45921942	1.69417	2.89e-05	0.00135666	TTS	5.31513	8.21052	11.4844	5.23669	1.66839	2.13891	2.89004	3.00347
SP6	chr17	45944234	45944610	3.6024	1.07e-11	4.78e-09	Intergenic	3.55144	3.65738	7.03415	6.97248	0.727701	0.870732	0.336146	0.15412
GATA6	chr18	19749268	19749779	1.08696	0.000305209	0.00838151	5'	8.71065	7.9613	13.1748	9.1994	4.01588	4.39334	4.82313	5.21657
GATA6	chr18	19786981	19787278	2.42465	1.45e-06	9.97e-05	Intergenic	3.12229	3.47266	4.04781	4.56575	0.921265	0.472432	0.425558	1.56092
SERPINB2	chr18	61549194	61549427	1.61666	7.36e-05	0.00292085	Intergenic	8.43743	8.85306	6.19159	5.04388	2.54435	2.00733	1.89858	3.48193
SERPINB2	chr18	61549825	61550351	1.3147	0.000292357	0.00815908	Intergenic	13.1165	11.438	17.0655	16.4992	3.98806	3.46779	7.2086	8.70341
ICAM1	chr19	10376110	10376305	1.77833	0.00450343	0.0522101	Intergenic	1.52176	4.11377	6.98715	1.8544	1.63702	1.4391	0	1.1887
BST2	chr19	17505894	17506006	2.28806	0.000292538	0.00815908	Intergenic	5.29898	8.18556	6.44036	1.61432	1.2215	2.50558	1.12849	1.03481
BST2	chr19	17516411	17516544	1.97097	0.00376498	0.0457176	promoter-TSS	1.39447	2.58491	7.23128	4.75799	0	0.35166	2.37577	1.30713
EPAS1	chr2	46496720	46497020	1.70475	1.89e-05	0.00093834	Intergenic	5.31664	6.30288	12.022	9.04018	2.58415	2.80625	1.89586	3.09063
EPAS1	chr2	46567231	46567431	2.43117	0.000443623	0.010284	intron	3.89475	5.72989	0.400733	0	0.684039	0.467708	0	1.15899
IL1B	chr2	113561811	113562135	1.26608	0.000794457	0.0157298	Intergenic	5.83869	8.84243	11.3788	5.85938	3.51872	3.60885	2.34057	4.11368
IL1B	chr2	113585247	113585599	2.18539	4.9e-05	0.00218845	Intergenic	2.10755	2.76728	5.91993	2.82506	0.777317	1.46159	0.179532	0.823143
IL1B	chr2	113638811	113639168	1.19802	0.000266101	0.00805067	Intergenic	8.41602	11.7166	15.9395	11.6484	6.51466	5.10941	4.9565	4.38272
HOXD9	chr2	176987232	176987563	2.45252	1.85e-07	2.45e-05	promoter-TSS	4.59458	6.40502	5.81124	2.45806	1.10218	1.13041	0.763691	1.05044
HOXD9	chr2	176994314	176994505	1.68278	0.000179201	0.00615143	promoter-TSS	6.99132	8.69984	7.55309	3.78646	1.6713	2.20386	1.65433	3.64079
LOC375295	chr2	177502285	177502817	1.41708	4.45e-06	0.000273606	promoter-TSS	6.69345	6.89311	6.92998	5.94749	2.91445	2.10996	2.49456	2.61425
LOC375295	chr2	177594523	177594849	1.66465	0.00154821	0.0253538	Intergenic	3.98236	3.33951	5.40867	6.10074	0.839312	0.573874	0.969255	3.91069
AP1S3	chr2	224609288	224609633	1.83825	0.00435013	0.0510854	Intergenic	1.72025	1.49476	7.89851	4.45458	0.132181	0.406702	1.4654	2.51953
AP1S3	chr2	224685387	224685508	2.66915	0.000358811	0.00897875	intron	1.53276	2.84127	5.29895	7.47122	0.376881	0	1.56683	0.957839
AP1S3	chr2	224711290	224711661	1.41156	0.00355433	0.043755	Intergenic	5.89886	7.10445	21.6029	18.2753	3.93338	2.52133	4.59913	8.74706
SERPINE2	chr2	224835610	224835722	2.55439	0.000514424	0.0116234	Intergenic	0.993558	3.58118	9.30274	9.68591	0.407166	0.835192	1.69273	2.06962
SERPINE2	chr2	224873585	224873679	2.83834	0.000780553	0.0156549	intron	1.57842	1.82869	9.37887	6.73205	0	0	0	0.616482
WDR69	chr2	228740998	228741534	1.19149	0.000137789	0.00512402	intron	8.30437	9.19349	11.9622	15.5167	5.10477	4.01391	4.83398	5.73006
TGM2	chr20	36772617	36772969	2.09355	0.000249574	0.00768084	intron	1.26453	3.09284	9.79065	8.21835	1.42508	1.59446	0.897662	1.64629
TGM2	chr20	36796380	36796948	0.978366	0.00368287	0.0450268	Intergenic	10.5793	12.9124	20.7422	16.7116	6.34262	6.58743	6.45305	11.4266
ADAMTS1	chr21	28149015	28149278	1.5672	0.00464601	0.0531611	Intergenic	1.97452	2.39653	3.65688	1.0312	0.86697	0.355671	1.20143	1.1017
ADAMTS1	chr21	28207304	28207904	1.25195	0.00129391	0.0223651	Intergenic	2.78196	4.10642	5.61027	6.78014	1.7481	1.63698	1.79054	2.99405
ADAMTS1	chr21	28217531	28217960	0.930058	0.00111528	0.0199077	promoter-TSS	12.3643	16.6955	12.5171	13.4865	8.71658	6.32332	6.7762	7.29432
SIM2	chr21	38020102	38020229	2.13249	0.00350134	0.0437056	Intergenic	3.21277	1.80469	2.5243	3.55913	0.718151	1.10482	0.497602	0
SIM2	chr21	38071415	38071595	2.70578	1.97e-05	0.000952645	promoter-TSS	1.85464	4.77491	7.56941	5.52456	1.77343	0.519675	0.702171	0.965821
LIF	chr22	30606482	30606769	2.18828	7.74e-07	6.73e-05	Intergenic	8.65931	10.781	11.1703	5.35481	2.7012	3.09632	0.880773	1.81722
LIF	chr22	30608618	30609302	0.902484	0.00299507	0.0403463	Intergenic	9.86973	14.9111	18.1619	11.895	7.60043	6.76945	6.00541	8.98044
LIF	chr22	30634702	30634860	1.56926	0.00344981	0.0436732	Intergenic	5.86912	5.43977	10.1451	2.28865	3.17486	2.66416	0.799942	2.20061
CD200	chr3	112095358	112095551	1.55125	0.000711393	0.0145958	Intergenic	5.38135	9.20346	5.81375	10.3049	2.83539	3.3927	0.982312	3.90332
SLC12A8	chr3	124870351	124870461	2.63724	0.00303914	0.0403463	promoter-TSS	0.674415	2.0836	8.74327	3.28734	0.829138	0	0.574504	1.05362
SLC12A8	chr3	124932870	124933223	1.9312	0.000289634	0.00815908	Intergenic	1.68126	3.57104	2.49749	2.04877	1.03349	0.927465	0.537072	0.492487
MECOM	chr3	169412841	169413043	3.57497	2.51e-06	0.000166065	Intergenic	2.01991	1.13463	4.36442	6.71301	0.451511	0	0	0.573755
IGFBP7	chr4	57937504	57937890	1.24508	0.00029225	0.00815908	intron	6.91887	6.97681	7.05955	6.55764	3.18982	3.7562	1.80091	3.15268
IGFBP7	chr4	57976238	57976781	1.16059	0.00349004	0.0437056	promoter-TSS	4.64514	4.00987	10.1844	9.15672	3.35931	1.98108	3.95699	3.20162
IGFBP7	chr4	58099687	58099824	2.43486	0.00197069	0.0295603	Intergenic	1.35375	1.67296	2.92506	7.25854	0.332866	0.682785	1.38384	0
IL8	chr4	74616861	74617161	3.27386	3.27e-07	3.44e-05	Intergenic	2.84378	4.39292	1.60293	1.80804	0.304017	0.62361	0.421303	0
CXCL6	chr4	74710146	74710378	1.47251	0.00186496	0.0284526	Intergenic	2.87789	4.69259	7.60012	8.18292	2.75188	1.41119	1.90676	2.7476
CXCL1	chr4	74734639	74734796	2.47675	0.000907539	0.0172336	promoter-TSS	2.12634	2.18977	1.53147	5.18227	0.290462	0.893709	0.805037	0.369104
CXCL5	chr4	74809981	74810521	1.21701	0.00413369	0.0491909	Intergenic	1.92333	2.86495	1.92946	2.17634	0.844493	0.866125	0.702171	1.6097
CXCL2	chr4	75023471	75023952	0.6931	0.00483219	0.0545915	promoter-TSS	16.0401	17.2731	21.1614	16.7272	10.7133	11.2794	10.1165	11.9272
SPP1	chr4	88906836	88907040	2.12383	0.000371967	0.00897875	Intergenic	2.18193	2.24702	4.32163	3.98832	1.11771	0.458537	0.929345	1.13626
C4orf49	chr4	140203556	140203840	1.87325	8.25e-05	0.00320006	Intergenic	2.87339	4.03514	3.10427	4.45643	1.12401	0.494057	1.78015	1.02023
SORBS2	chr4	186778759	186778942	2.42277	0.000200163	0.0064962	intron	3.85117	1.87865	3.94164	1.976	1.24597	0	0.69066	0.316663
FST	chr5	52699750	52699945	1.88107	0.00154053	0.0253538	Intergenic	1.33154	3.52609	5.34311	6.02679	1.1693	0.4797	1.6204	1.78305
FST	chr5	52720863	52721230	1.68604	0.000272271	0.00810007	Intergenic	2.52676	3.43481	7.64342	6.40449	1.36684	1.01953	1.72195	2.3685
FST	chr5	52786585	52787015	2.39233	0.000759015	0.0153959	Intergenic	0.690099	1.19928	11.556	7.989	0.530263	0.543846	1.76359	1.48242
ESM1	chr5	54185821	54186019	2.20024	0.00299564	0.0403463	Intergenic	0.936688	0.868166	5.26216	3.6526	0.460632	0.472432	0.957507	1.17069
EDIL3	chr5	83668180	83668429	1.82023	0.000652158	0.0136998	intron	2.53244	2.30116	5.14999	2.54142	0.366286	0.751337	1.77658	1.16364
EDIL3	chr5	83674306	83674611	1.14543	0.00308356	0.0404717	intron	6.20241	4.13304	7.6205	9.48478	3.88743	3.22028	2.27918	3.22996
EDIL3	chr5	83679732	83679824	1.73031	0.00302202	0.0403463	intron	3.62865	8.7194	10.4539	5.89577	3.46976	2.03351	2.06072	2.51953
EDIL3	chr5	83731667	83731854	1.92291	5.51e-05	0.00239974	Intergenic	8.13266	5.20899	8.57184	7.73491	0.731593	1.00044	3.37943	3.40878
SH3RF2	chr5	145354894	145355179	1.67682	0.00217966	0.0316317	intron	1.5618	1.80944	4.49946	3.80639	0.800046	0.492324	1.33043	1.42332
SH3RF2	chr5	145355239	145355464	1.40243	0.00433128	0.0510854	intron	2.63771	2.80128	6.41173	5.625	1.21607	1.45509	2.52782	1.80287
SOD2	chr6	160015733	160016161	1.45686	9.04e-05	0.00343141	Intergenic	5.71992	6.82768	4.86872	4.64682	2.77025	1.96699	1.32888	2.30172
SOD2	chr6	160030130	160030293	2.1712	0.000372228	0.00897875	Intergenic	2.5032	4.21833	5.40867	4.4369	1.11908	2.00856	0.387702	0.355517
SOD2	chr6	160087339	160087513	2.69499	0.00325846	0.0421474	Intergenic	0	0.329304	5.52736	3.1173	0.524168	0.537595	0	0
SOD2	chr6	160100667	160101034	1.75757	0.000524803	0.0117097	intron	2.42569	1.40515	2.6206	3.6949	0.994062	0.892085	0.516584	0.9474
PDE10A	chr6	166117570	166117738	2.40348	0.000990057	0.0184089	Intergenic	2.64949	0.68213	4.29357	3.76674	0.542888	1.11359	0.752327	0.344936
LOC100506178	chr7	22563649	22563926	1.16772	0.0045046	0.0522101	Intergenic	4.82073	5.79195	4.91875	3.2636	1.48167	1.35078	2.96585	2.92884
LOC100506178	chr7	22609746	22610085	1.35794	0.00036632	0.00897875	intron	6.67452	7.60605	12.7667	9.86686	4.17015	4.00104	1.86417	4.61543
LOC100506178	chr7	22640841	22640962	2.10193	0.00177895	0.027776	Intergenic	3.67863	2.84127	4.63658	2.24137	1.13064	0.77307	0	1.43676
LOC100506178	chr7	22672379	22672624	2.41976	1.08e-06	8.36e-05	Intergenic	4.08778	5.14521	3.92555	7.74873	1.48906	1.14541	0.515881	1.41917
IL6	chr7	22687044	22687425	1.05235	0.000217306	0.00692661	Intergenic	11.3907	13.3848	16.1976	15.6602	6.58305	6.13789	6.30296	8.36538
IL6	chr7	22766480	22767142	0.886133	0.000801912	0.0157298	promoter-TSS	18.8266	22.8503	30.2669	27.858	14.6727	14.8366	10.9781	13.3056
SKAP2	chr7	26889843	26890248	3.19619	2.63e-13	4.69e-10	intron	4.57936	5.80063	6.13468	4.91072	0.788193	0.808383	0.624152	0.572339
SKAP2	chr7	26896286	26896413	2.8862	7.24e-05	0.00292085	intron	2.9207	3.60938	3.78646	4.27095	0.718151	0	0.995204	0.912587
SKAP2	chr7	26897695	26897846	2.55201	0.000319129	0.00850216	intron	5.15861	4.1741	1.06155	0	0	0.92922	0.418513	0
SKAP2	chr7	26908895	26909004	2.23559	0.000652373	0.0136998	Intergenic	2.04181	4.73111	14.7058	9.12312	0.836745	0.429089	2.89887	3.18987
HOTAIRM1	chr7	26949921	26950112	2.1575	0.0012103	0.02139	Intergenic	1.16522	3.59993	2.09808	3.78646	0.238757	0.244873	0.992598	1.2136
HOTAIRM1	chr7	26969925	26970171	3.44174	3.64e-07	3.61e-05	Intergenic	3.16646	2.0963	1.9548	3.30738	0.370753	0.38025	0	0
HOTAIRM1	chr7	26998446	26998864	1.08159	0.00134512	0.022736	Intergenic	9.93875	14.9416	8.24475	9.08344	6.32763	5.14702	4.23319	4.57494
HOTAIRM1	chr7	27135453	27135928	1.3992	2.22e-07	2.47e-05	promoter-TSS	14.6029	16.0437	18.5603	16.1772	5.56832	5.71095	5.98694	7.6859
HOXA2	chr7	27142569	27142676	3.2947	1.35e-06	9.63e-05	promoter-TSS	6.93324	6.96155	3.74517	4.22438	0.426193	0	0.590612	0
HOXA3	chr7	27148590	27148784	3.52935	1.92e-07	2.45e-05	intron	11.8544	11.5189	2.47876	3.72791	1.88052	0.482173	0.32575	0.597415
HOXA3	chr7	27150329	27150583	3.37304	1.38e-09	3.08e-07	intron	9.93037	11.7305	5.67969	4.62686	0.538613	0	2.23921	0.68444
HOXA3	chr7	27150903	27151214	4.12783	2.31e-12	2.06e-09	intron	7.51399	10.8702	4.38101	3.48817	0.293264	0.150388	0.812803	0.745328
HOXA3	chr7	27153099	27153199	3.46962	2.11e-07	2.47e-05	intron	9.64414	12.0328	12.8235	1.80804	0.912052	1.87083	0.631954	0.579493
HOXA3	chr7	27157843	27158141	4.22395	5.26e-11	1.56e-08	intron	10.7046	11.5367	3.76528	3.03362	0.153029	0.941693	0.212065	0.583382
HOXA5	chr7	27164429	27164522	3.28526	6.07e-07	5.71e-05	intron	5.18502	9.24176	6.89434	8.74856	1.47105	1.00582	0.679521	1.24622
HOXA5	chr7	27170445	27170823	1.62427	9.18e-06	0.000496479	promoter-TSS	11.9718	10.6109	11.2375	9.80549	6.03209	2.59838	2.84212	3.0661
HOXA5	chr7	27174037	27174347	1.65054	0.0003292	0.00851626	Intergenic	11.1279	14.9717	8.01467	3.79104	3.97184	3.16834	1.63085	3.9256
HOXA5	chr7	27175543	27175839	4.43373	1.76e-11	6.3e-09	Intergenic	12.6567	14.9055	7.03991	2.44329	0.308126	1.10607	0.426996	0.587324
HOXA5	chr7	27176111	27176303	1.8807	8.96e-07	7.27e-05	Intergenic	14.4894	17.3091	12.5229	10.3585	5.46281	3.65396	2.96229	3.62183
HOXA5	chr7	27176839	27177040	4.2906	8.56e-11	2.18e-08	Intergenic	5.16716	9.12222	3.58866	4.04784	0	0.465381	0.314405	0
HOXA5	chr7	27177404	27177497	3.49374	7.92e-07	6.73e-05	Intergenic	4.78617	4.92894	7.75613	11.6648	0.490351	1.00582	0	0
HOXA7	chr7	27183127	27183547	3.232	8.18e-12	4.78e-09	promoter-TSS	15.367	15.2797	6.29724	6.45727	1.08578	1.33631	1.05326	1.65569
HOXA7	chr7	27190275	27190422	2.27336	7e-06	0.000403298	intron	6.56064	4.67746	9.81388	9.22467	1.24089	0.636337	3.00931	2.36528
HOXA7	chr7	27190860	27191032	1.67112	0.000193144	0.0064962	intron	7.54796	4.997	5.12566	7.35829	2.12105	1.63154	1.83708	3.03223
HOXA7	chr7	27196244	27196422	3.07769	1.35e-07	2.18e-05	promoter-TSS	5.83483	9.01332	7.2042	2.53938	0.256194	0.788271	0.710061	1.95335
TES	chr7	115809212	115809393	2.11378	0.00273263	0.0381074	Intergenic	1.63946	1.58284	3.0996	7.49186	1.76364	0.258402	1.04744	0
TES	chr7	115817056	115817513	1.73812	1.43e-05	0.000750287	Intergenic	5.51929	7.39746	4.38439	8.11045	3.09339	1.22812	1.93597	1.64845
TES	chr7	115826143	115826324	1.94439	0.00382081	0.0460821	Intergenic	1.2296	1.89941	6.19919	4.49512	1.25974	0.775206	0.698292	1.60081
TES	chr7	115850458	115850755	1.24695	0.00123547	0.0216207	promoter-TSS	4.74589	4.43729	6.74635	5.4789	1.68899	2.0472	3.40447	2.14627
CPA4	chr7	129932505	129933151	1.12175	0.000398679	0.00948857	promoter-TSS	11.1968	10.1116	17.4933	17.0728	6.21212	5.79204	4.98911	8.61166
MEST	chr7	130121832	130122165	1.94935	0.00467864	0.0531935	Intergenic	0.44556	1.03241	3.85089	5.42954	0.547779	0.421358	0.94888	1.21815
MEST	chr7	130128925	130129313	1.69863	3.74e-06	0.000238513	non-coding	6.50081	9.30369	9.50193	9.08678	1.64545	2.04923	3.58325	3.58449
LOC100507421	chr7	140783225	140783372	2.15618	0.00135015	0.022736	intron	2.77566	2.72852	2.72608	4.30485	0.930665	1.27267	0	0.788426
MGAM	chr7	141725776	141725932	1.76419	0.00163575	0.0263047	intron	3.32885	3.67301	5.13761	4.05649	1.75395	1.49906	1.6204	0.37147
MGAM	chr7	141753738	141754136	1.77995	1.21e-06	8.97e-05	intron	6.33747	5.32679	11.0755	9.08561	2.52075	2.4678	2.06417	2.47522
MGAM	chr7	141787541	141787644	2.81901	0.00108518	0.019566	intron	0.720249	2.7815	6.22498	7.89919	0.885487	0.90817	0	0.562614
TNFRSF10D	chr8	23020953	23021272	1.11593	0.00165685	0.026406	intron	7.09299	9.16065	16.0796	12.1858	5.57524	5.71805	5.15073	4.17816
CDKN2B	chr9	21803132	21803371	1.24756	0.00256306	0.0363378	intron	4.81121	4.07566	7.04218	5.67375	2.86209	2.34832	1.85091	2.42466
COL15A1	chr9	101623247	101623572	1.44526	0.00145497	0.0242722	Intergenic	5.13593	5.11283	13.0701	15.0206	3.64821	3.45384	1.94447	5.17086
COL15A1	chr9	101669174	101669313	2.20105	0.0015722	0.0255125	Intergenic	1.60113	2.06111	6.34254	5.20298	0	0.33648	1.36393	1.66761
COL15A1	chr9	101761180	101761384	1.10815	0.00211626	0.0311637	intron	8.36407	10.9542	12.9649	12.4081	5.14147	5.73171	3.4076	6.81756
PTGS1	chr9	125209128	125209628	1.84965	6e-05	0.00254864	Intergenic	11.6472	12.6058	25.1661	21.8772	3.10098	1.96437	5.5612	9.15599
PTGES	chr9	132505283	132505712	2.44572	1.02e-08	2.03e-06	intron	4.4961	6.14394	11.583	6.53253	1.4882	1.63534	0.883852	1.62096
PTGES	chr9	132514749	132514932	2.55487	0.00130306	0.0223651	intron	0.810773	1.56554	6.5694	2.46999	0.996778	0.255578	0.69066	0.633325
PTGES	chr9	132544413	132544551	2.30186	0.00212996	0.0311637	Intergenic	0.806366	2.07605	15.6809	11.1365	1.98272	2.03351	0.457938	2.09961

## Sheet: 2_Glut chrom_Abd spec genes
Gene name	chr	start	end	Fold	p.value	FDR	Location	RPKM_sub1_glut_rep1	RPKM_sub1_glut_rep2	RPKM_sub2_glut_rep1	RPKM_sub2_glut_rep2	RPKM_sub1_abd_rep1	RPKM_sub1_abd_rep2	RPKM_sub2_abd_rep1	RPKM_sub2_abd_rep2
FLT1	chr13	28975452	28975774	-2.08353	0.000198306	0.0064962	intron	2.69084	3.34077	1.57007	2.1596	0.921561	0.711788	0.746708	0.280751
SULF1	chr8	70302967	70303122	-2.01352	0.003386	0.0433891	Intergenic	3.82473	3.31921	2.85399	0.373866	0.717926	1.10901	1.03415	0.583238

## Sheet: 40_Abd chrom_Glut spec genes 
Gene name	chr	start	end	Fold	p.value	FDR	Location	RPKM_sub1_abd_rep1	RPKM_sub1_abd_rep2	RPKM_sub2_abd_rep1	RPKM_sub2_abd_rep2	RPKM_sub1_glut_rep1	RPKM_sub1_glut_rep2	RPKM_sub2_glut_rep1	RPKM_sub2_glut_rep2
MAN1C1	chr1	26012841	26013014	2.28467	0.00433011	0.0791792	intron	0.857638	0.331208	4.16948	5.74809	0.527198	0.540702	1.46117	0.334967
MAN1C1	chr1	26034885	26035095	1.84912	0.00372215	0.0733917	intron	1.23643	2.45567	4.57981	2.15242	0.868621	0.668154	0.902792	1.1038
PPAP2B	chr1	57044885	57045449	0.795844	0.00409655	0.0786539	promoter-TSS	10.9832	12.496	12.2209	9.45693	7.92386	6.71708	5.60243	6.06207
SYPL2	chr1	109968945	109969459	0.72019	0.00447234	0.0792637	promoter-TSS	15.9485	19.9543	23.0773	24.0954	13.8405	10.9192	11.6801	13.98
TBX15	chr1	119490122	119490359	1.78508	0.000143625	0.0142959	intron	4.6953	7.4948	5.74892	3.43298	1.92416	2.17079	0.799942	1.95609
TBX15	chr1	119527084	119527310	1.43188	0.000513479	0.0236611	intron	7.05749	7.35252	6.738	10.4002	4.23741	3.93205	2.23701	1.79489
OLFML2B	chr1	161988860	161989047	2.00447	0.000151385	0.0142959	intron	3.76879	3.37053	6.00029	7.73491	1.95091	1.75078	0.675887	1.54945
MYBPH	chr1	203141448	203141569	2.89655	0.000240223	0.0142959	intron	1.22621	2.84127	9.27317	5.22986	0.753762	1.15961	0	0.957839
LSP1	chr11	1884352	1884450	2.53231	0.00088431	0.0308705	intron	1.89249	2.92342	8.17823	8.30221	0.465333	1.90901	1.2897	1.18264
BBOX1	chr11	27076719	27076990	2.72821	0.000184887	0.0142959	intron	2.32686	2.11435	0.295744	1.00076	0.336551	0	0.466387	0.213835
CDON	chr11	126032939	126033358	1.38332	0.00079939	0.028778	Intergenic	4.60341	5.33331	8.60764	9.70903	2.82976	4.01849	1.35742	2.76608
LRIG3	chr12	59270945	59271376	1.2867	0.00299502	0.0688287	intron	6.45467	5.58366	2.97528	2.72674	2.22194	2.38737	1.173	1.88234
SLC7A8	chr14	23633576	23633712	2.59218	0.000261146	0.0142959	intron	2.45467	4.63447	3.53588	2.65888	1.00594	0	0	0.426098
BMF	chr15	40369116	40369348	2.33462	0.000458328	0.0219997	Intergenic	1.75871	3.70467	2.07276	0.779326	0	0.403196	1.08958	0.499563
STARD9	chr15	42869972	42870182	1.31138	0.00189423	0.0507477	intron	7.41857	9.27697	4.96146	5.5963	4.12595	2.67261	2.10651	2.75949
GUCY2D	chr17	7923108	7923230	2.32013	0.00156117	0.0460033	intron	1.5202	2.34832	8.54022	5.18699	1.12138	1.1501	1.55399	0.949988
AXIN2	chr17	63459398	63459644	1.81646	0.00213323	0.0546107	Intergenic	2.71411	3.49384	13.032	13.597	0.741506	2.09138	2.31203	4.47576
CERS4	chr19	8245815	8245941	2.68316	0.00375877	0.0733917	Intergenic	0.588775	0.909507	8.2691	3.58737	0.361925	0.371196	1.0031	0
ATOH8	chr2	85940473	85940592	2.09107	0.00446607	0.0792637	Intergenic	4.36386	2.40752	0.673502	0.759679	0.383215	0.786063	0.531054	0
ATOH8	chr2	85976491	85976616	2.01435	0.00340373	0.0712927	Intergenic	2.67068	1.37517	13.4646	11.5714	0.729642	2.61916	2.02225	2.78157
ATOH8	chr2	85982973	85983112	1.65264	0.00319877	0.0688287	intron	2.93541	4.12223	5.18935	6.50373	1.31231	2.01888	2.27322	1.2507
ATOH8	chr2	85987617	85987736	2.60812	0.0046793	0.0816751	intron	0	0.481504	7.40852	4.55807	0.76643	0	0	0.486969
SLC40A1	chr2	190357270	190357440	2.6693	0.00114707	0.0366263	Intergenic	0.436386	2.02232	9.42902	2.65888	0.536501	0	1.48695	0.340878
SLC40A1	chr2	190506379	190506643	1.87932	0.000700098	0.0264139	Intergenic	3.37208	2.17041	3.64303	7.19105	1.03642	2.30311	0.478753	1.09752
SLC40A1	chr2	190513916	190514113	2.86366	0.000226073	0.0142959	Intergenic	0.753154	1.74515	8.13672	3.21225	0	0.237415	0.320789	1.17664
SLC40A1	chr2	190522638	190523024	1.87023	0.000195576	0.0142959	Intergenic	5.18915	7.86747	25.539	18.2677	2.48097	2.54452	4.25669	6.30536
APOL4	chr22	36587517	36587748	2.96963	0.000273012	0.0142959	exon	0.481725	1.24024	4.16346	4.30485	0.592242	0.202471	0.547147	0.501725
HTRA3	chr4	8308497	8308683	2.13951	0.000679635	0.0264139	3'	1.39597	3.38865	4.73986	5.34634	1.22588	1.00582	0.679521	1.24622
BMPR1B	chr4	95662687	95662810	2.77465	0.000591257	0.0261972	Intergenic	1.50784	2.32923	4.56119	5.87979	0.741506	0.7605	0.513784	0.471132
TMEM155	chr4	122712215	122712350	1.41072	0.00366836	0.0733917	Intergenic	6.04476	4.24437	5.93679	8.03572	3.37797	2.0787	2.34057	2.14627
REV3L	chr6	111790043	111790216	2.34992	0.000271818	0.0142959	intron	1.71528	2.64966	10.1921	6.7932	1.58159	1.35176	1.09587	1.0049
EEPD1	chr7	36231743	36232025	3.26588	1.84e-09	7.05e-07	intron	4.34065	4.87651	3.4105	4.80861	1.13198	0.497561	0.448195	0.410988
EEPD1	chr7	36235768	36236050	1.7738	0.00287012	0.0674771	intron	1.70995	3.86057	3.4105	2.24402	1.94054	0.995122	0.448195	0.410988
ELN	chr7	73409813	73409930	2.31902	0.0021082	0.0546107	Intergenic	2.53626	1.4692	6.85014	4.63599	1.55906	0.7995	0	0.495293
GAS1	chr9	89541124	89541398	2.42861	0.000193591	0.0142959	Intergenic	1.083	1.88208	3.80258	2.63947	0.332866	0.682785	0.461281	0.845975
GAS1	chr9	89560713	89560845	1.54295	0.00159734	0.0460033	exon	6.46315	4.77491	12.7506	7.53348	2.76379	3.89756	1.91501	3.07307
TNC	chr9	117797244	117797434	1.77512	0.00096779	0.032791	intron	2.53793	3.92045	7.59284	5.23379	1.6801	0.246162	1.99565	2.13497
TNC	chr9	117821259	117821548	1.38133	0.00432062	0.0791792	intron	2.56698	3.76706	5.82381	3.75371	1.42015	2.75122	1.09335	1.2031
TNC	chr9	117895984	117896286	0.907461	0.00279732	0.0671356	Intergenic	13.3878	15.9375	12.2078	15.2665	8.30511	7.89837	5.44067	9.0186
ANGPTL2	chr9	129840625	129840956	2.13386	0.000658092	0.0264139	intron	1.23269	1.90419	6.29551	4.09676	0.275544	0.141301	1.52738	1.40059

## Sheet: 26_Glut chrom_Glut spec genes
Gene name	chr	start	end	Fold	p.value	FDR	Location	RPKM_sub1_glut_rep1	RPKM_sub1_glut_rep2	RPKM_sub2_glut_rep1	RPKM_sub2_glut_rep2	RPKM_sub1_abd_rep1	RPKM_sub1_abd_rep2	RPKM_sub2_abd_rep1	RPKM_sub2_abd_rep2
TBX15	chr1	119445324	119445823	-1.03545	0.00322607	0.0688287	intron	6.48855	5.15509	4.93912	4.64523	2.1557	1.72241	4.33659	2.53632
TBX15	chr1	119468382	119468651	-2.55652	7.59e-05	0.00971853	intron	1.35621	1.39095	3.28898	3.87765	0	0	1.19177	0.336066
TBX15	chr1	119526489	119526662	-3.89351	4.58e-10	2.64e-07	intron	7.64437	5.40702	4.01821	6.69934	0	0.331208	0	0.522554
TBX15	chr1	119532591	119532808	-1.48523	0.00322635	0.0688287	promoter-TSS	7.98571	7.54367	2.62101	3.47162	2.05122	2.90455	1.8467	1.66639
TBX15	chr1	119533506	119533617	-1.80514	0.000360105	0.0180366	Intergenic	9.03835	7.58445	3.9853	7.83098	1.67085	1.54862	3.61021	3.25772
SPON1	chr11	13984644	13985093	-1.31463	0.00138747	0.0420624	intron	3.85946	4.06249	4.22241	3.22657	1.07396	0.638073	1.785	3.22145
SPON1	chr11	14005084	14005282	-1.73247	0.002265	0.0567234	intron	3.45474	3.30702	2.23418	2.34139	0.936688	0.289389	2.02391	0.91315
SPON1	chr11	14076152	14076646	-0.834367	0.00117637	0.0366263	intron	23.9091	20.0717	15.7349	19.7074	10.362	11.715	10.7079	11.895
TSPAN11	chr12	31061623	31062132	-1.29308	0.000644691	0.0264139	Intergenic	12.6325	7.16723	5.95949	7.28635	3.49795	4.50286	3.14918	2.48649
HOXC13	chr12	54332235	54332755	-3.05421	9.43e-13	1.09e-09	promoter-TSS	5.52493	4.76702	4.25354	4.79196	0.28533	0.881522	0.924769	0.695399
HOXC13	chr12	54333489	54333710	-1.38969	0.0035746	0.0733917	promoter-TSS	4.12693	2.96285	5.14714	6.29313	1.51057	1.55563	3.62655	1.22717
HOTAIR	chr12	54359692	54359835	-2.1216	0.00165328	0.0464532	non-coding	1.9134	5.23309	2.65156	2.0262	0.518781	0.801384	1.6814	1.26436
HOTAIR	chr12	54360377	54360620	-2.16786	0.000710791	0.0264139	intron	2.62731	1.53978	1.56038	3.57712	0.763227	0.235798	0.989465	0
HOXC11	chr12	54374098	54374186	-2.73338	7.35e-05	0.00971853	Intergenic	6.73675	7.97229	3.59065	3.95109	0.42151	1.30225	0	0
HOXC11	chr12	54375555	54375668	-3.20915	4.42e-06	0.000727981	Intergenic	8.47482	7.03631	1.67775	6.15391	0	0	0	0
MKRN3	chr15	23810622	23810848	-3.62184	2.23e-07	5.14e-05	5'	1.81603	3.10425	3.35551	6.92314	0	0.253535	0	0.400008
LSAMP	chr3	116158987	116159438	-1.48432	0.00233209	0.0571611	intron	5.86464	3.94077	1.54135	2.82679	0.904704	1.77868	1.9548	0.80179
LSAMP	chr3	116243687	116243974	-1.54192	0.00308745	0.0688287	Intergenic	3.65456	3.25929	1.32116	1.81722	0.516973	0.998239	1.67554	0.944967
ZIC1	chr3	147126955	147127166	-2.99297	1.56e-06	0.000298609	promoter-TSS	3.02577	3.32493	5.39108	3.57033	0.878977	0.543118	0.759684	0.428445
ZIC1	chr3	147128415	147128789	-1.84176	0.000254	0.0143	exon	6.4624	3.3765	4.39327	6.97251	2.87618	1.37885	0.642888	1.4503
SHOX2	chr3	157822994	157823300	-1.75086	0.00113741	0.0366263	intron	5.51404	3.51545	3.09782	4.54504	2.66681	0.936257	1.30959	0.590862
FOXQ1	chr6	1245267	1245654	-2.29209	0.000215981	0.0142959	Intergenic	9.07339	5.43846	1.79625	1.19792	0.862624	1.48059	1.03549	0.700789
SIM1	chr6	100905972	100906103	-2.16064	0.00426641	0.0791792	intron	1.74056	2.4992	1.44722	4.86597	0.283152	0.437397	0	0
DBC1	chr9	122215753	122216221	-2.44376	1.6e-07	4.62e-05	Intergenic	4.67719	4.59713	2.70066	3.59087	0.475549	0.489735	0.513761	1.93166
DBC1	chr9	122216269	122216558	-1.96936	0.000174697	0.0142959	Intergenic	3.15589	3.5604	2.18669	2.00517	0.128349	0.594799	0.277324	2.18966
SHOX	chrX	591323	591492	-2.24069	0.00187068	0.0507477	5'	2.69838	1.6605	1.49575	2.74316	0	0	0	0
